# Supplementary material for: Genetic risk factor identification for common epilepsies guided by integrative omics data analysis
Source: Epilepsia. 2025 Nov 30;67(3):1406–20. doi: 10.1111/epi.70021 (PMC13007835; doi:10.1111/epi.70021)
Supplement: Supplementary file 2 — Data S1. [file EPI-67-1406-s002.xlsx]

## Sheet: GGE_ME-MAGMA
GENE	GENE_NAME	CHR	START	STOP	NSNPS	NPARAM	N	ZSTAT	P	Bonferroni	FDR
ENSG00000065000	AP3D1	19	2100988	2164464	39	1	23164	6.1023	5.2269E-10	5.17306e-06	5.17306e-06
ENSG00000114388	NPRL2	3	50384761	50388522	26	2	23301	5.7686	3.9962e-09	3.95504e-05	1.97752e-05
ENSG00000068001	HYAL2	3	50355221	50360337	20	1	23305	5.6249	9.2785e-09	9.18293e-05	3.06098e-05
ENSG00000068028	RASSF1	3	50367219	50378411	19	1	23311	5.482	2.1024e-08	0.000208075	5.20186e-05
ENSG00000138386	NAB1	2	191511472	191557492	4	2	23176	5.3424	4.5861e-08	0.000453886	9.07773e-05
ENSG00000087269	NOP14	4	2939660	2965112	53	2	23297	4.9772	3.2249e-07	0.00319168	0.000457425
ENSG00000189120	SP6	17	45922279	45933240	75	7	23291	4.9766	3.2353e-07	0.00320198	0.000457425
ENSG00000179094	PER1	17	8043790	8059824	39	4	23212	4.8634	5.7706e-07	0.00571116	0.000713895
ENSG00000136449	MYCBPAP	17	48585745	48608862	64	6	23265	4.7923	8.2426e-07	0.0081577	0.000906411
ENSG00000104904	OAZ1	19	2269485	2273487	15	1	23115	4.7411	1.0629e-06	0.0105195	0.00105195
ENSG00000146066	HIGD2A	5	175815748	175816772	1	1	23300	4.6329	1.803e-06	0.0178443	0.00162221
ENSG00000104885	DOT1L	19	2164148	2232577	4	1	22999	4.5757	2.3731e-06	0.0234866	0.00195721
ENSG00000049283	EPN3	17	48609904	48621111	1	1	23303	4.5147	3.17e-06	0.0313735	0.00224238
ENSG00000181449	SOX2	3	181429714	181432221	1	1	23231	4.5146	3.172e-06	0.0313933	0.00224238
ENSG00000078328	RBFOX1	16	6069095	7763340	111	18	23231	4.4382	4.5367e-06	0.0448997	0.00299331
ENSG00000107831	FGF8	10	103529899	103535854	22	2	23254	4.4057	5.2723e-06	0.05218	0.00307564
ENSG00000168135	KCNJ4	22	38822332	38851205	13	2	23195	4.4053	5.283e-06	0.0522859	0.00307564
ENSG00000176046	NUPR1	16	28548606	28550495	5	1	23243	4.3424	7.0471e-06	0.0697451	0.0036708
ENSG00000178188	SH2B1	16	28857921	28885526	5	1	23243	4.3424	7.0471e-06	0.0697451	0.0036708
ENSG00000206337	HCP5	6	31368479	31445283	7	3	23310	4.2974	8.6395e-06	0.0855051	0.00410824
ENSG00000220205	VAMP2	17	8062467	8066864	17	2	23209	4.2954	8.7171e-06	0.0862731	0.00410824
ENSG00000241360	PDXP	22	38054734	38062941	50	6	23184	4.2288	1.1744e-05	0.11623	0.0052832
ENSG00000166189	HPS6	10	103825147	103827792	5	1	23217	4.1849	1.4264e-05	0.141171	0.00613786
ENSG00000117335	CD46	1	207925402	207968858	100	7	23287	4.16	1.5911e-05	0.157471	0.00652608
ENSG00000141349	G6PC3	17	42148103	42153709	5	1	23272	4.1519	1.6485e-05	0.163152	0.00652608
ENSG00000099377	HSD3B7	16	30996519	31000473	25	1	23256	4.1304	1.8104e-05	0.179175	0.00689136
ENSG00000037637	FBXO42	1	16573334	16678949	139	3	23300	4.1207	1.8888e-05	0.186935	0.0069235
ENSG00000108312	UBTF	17	42282401	42298994	1	1	23276	4.0029	3.129e-05	0.309677	0.0106809
ENSG00000187957	DNER	2	230222345	230579274	43	2	23254	4.0028	3.1297e-05	0.309746	0.0106809
ENSG00000198892	SHISA4	1	201857808	201861434	55	4	23303	3.9897	3.3075e-05	0.327343	0.0109114
ENSG00000207601		11	61559967	61560033	4	1	23323	3.9785	3.4683e-05	0.343258	0.0110728
ENSG00000102870	ZNF629	16	30789778	30798523	113	4	23259	3.9587	3.768e-05	0.372919	0.0116537
ENSG00000167103	PIP5KL1	9	130683158	130693076	23	1	23287	3.9323	4.2072e-05	0.416387	0.0126178
ENSG00000153317	ASAP1	8	131064353	131455906	68	6	23280	3.9208	4.4126e-05	0.436715	0.0128446
ENSG00000156475	PPP2R2B	5	145967936	146464347	85	4	23278	3.892	4.9708e-05	0.49196	0.0137348
ENSG00000136908	DPM2	9	130697378	130700763	24	1	23277	3.8908	4.996e-05	0.494454	0.0137348
ENSG00000239732	TLR9	3	52255096	52273183	40	2	23287	3.8588	5.6971e-05	0.563842	0.0148379
ENSG00000173366	AC097637.1	3	52255097	52265206	40	2	23287	3.8588	5.6971e-05	0.563842	0.0148379
ENSG00000121690	DEPDC7	11	33037410	33055128	1	1	23316	3.8425	6.09e-05	0.602727	0.0154232
ENSG00000145685	LHFPL2	5	77781038	78065844	2	1	23254	3.8191	6.6983e-05	0.662931	0.0154232
ENSG00000244355	LY6G6D	6	31683133	31685581	1	1	23344	3.819	6.701e-05	0.663198	0.0154232
ENSG00000213719	CLIC1	6	31698358	31707540	1	1	23344	3.819	6.701e-05	0.663198	0.0154232
ENSG00000228727	SAPCD1	6	31730576	31732628	1	1	23344	3.819	6.701e-05	0.663198	0.0154232
ENSG00000016864	GLT8D1	3	52728505	52740048	189	3	23321	3.7905	7.5163e-05	0.743888	0.0169066
ENSG00000238367	MIR2113	6	98472407	98472497	174	3	23325	3.7749	8.0038e-05	0.792136	0.0171319
ENSG00000114646	CSPG5	3	47603729	47622282	115	1	23297	3.7743	8.0239e-05	0.794125	0.0171319
ENSG00000152377	SPOCK1	5	136310987	136934068	207	17	23304	3.7702	8.1549e-05	0.80709	0.0171319
ENSG00000173599	PC	11	66615704	66725847	3	1	22999	3.7646	8.3404e-05	0.825449	0.0171319
ENSG00000096996	IL12RB1	19	18169805	18209754	62	5	23192	3.7604	8.482e-05	0.839464	0.0171319
ENSG00000197070	ARRDC1	9	140500106	140509812	41	2	23243	3.7074	0.00010469	1	0.0207223
ENSG00000168477	TNXB	6	32008931	32083111	9	5	23312	3.6876	0.00011321	1	0.0214485
ENSG00000207819		15	89911248	89911337	3	1	23196	3.6867	0.00011361	1	0.0214485
ENSG00000186665	C17orf58	17	65987217	65989765	95	1	23323	3.6839	0.00011486	1	0.0214485
ENSG00000173960	UBXN2A	2	24150155	24227779	2	1	23342	3.6717	0.00012047	1	0.0220795
ENSG00000055147	FAM114A2	5	153369688	153418496	96	1	23316	3.6139	0.00015082	1	0.0267584
ENSG00000037749	MFAP3	5	153418466	153600038	95	1	23316	3.6113	0.00015235	1	0.0267584
ENSG00000105968	H2AFV	7	44866390	44887682	11	1	23270	3.6083	0.00015411	1	0.0267584
ENSG00000010327	STAB1	3	52529354	52558511	261	6	23311	3.5978	0.00016045	1	0.0270204
ENSG00000158865	SLC5A11	16	24857162	24922949	77	3	23292	3.5914	0.00016447	1	0.0270204
ENSG00000206344	HCG27	6	31165537	31171745	6	3	23308	3.5886	0.00016624	1	0.0270204
ENSG00000184709	LRRC26	9	140063210	140064503	1	1	23231	3.5805	0.0001715	1	0.0270204
ENSG00000107960	STN1	10	105642300	105677963	69	5	23301	3.5799	0.00017187	1	0.0270204
ENSG00000177989	ODF3B	22	50968139	50971009	1	1	23220	3.5777	0.0001733	1	0.0270204
ENSG00000152268		11	13983914	14289646	3	1	23315	3.5756	0.00017473	1	0.0270204
ENSG00000169896	ITGAM	16	31271311	31344213	30	3	23242	3.5522	0.00019099	1	0.0290804
ENSG00000178802	MPI	15	75182346	75191798	1	1	23334	3.5449	0.0001964	1	0.0294192
ENSG00000166091	CMTM5	14	23846017	23848981	18	2	23228	3.5412	0.00019916	1	0.0294192
ENSG00000271899	MIR4466	6	157100812	157100865	1	1	23276	3.5313	0.0002068	1	0.0297356
ENSG00000204472	AIF1	6	31582961	31584798	2	1	23249	3.5302	0.00020763	1	0.0297356
ENSG00000100097	LGALS1	22	38071615	38075813	84	5	23184	3.5258	0.00021113	1	0.0297356
ENSG00000204516	MICB	6	31462658	31478901	5	2	23337	3.523	0.00021332	1	0.0297356
ENSG00000119705	SLIRP	14	78174414	78227447	111	4	23331	3.5161	0.00021897	1	0.0300993
ENSG00000168268	NT5DC2	3	52558386	52569070	295	7	23305	3.5091	0.00022485	1	0.0304841
ENSG00000221323		12	120151439	120151529	92	5	23282	3.5037	0.00022943	1	0.0306847
ENSG00000109762	SNX25	4	186125391	186291339	2	1	23270	3.4801	0.00025064	1	0.0330745
ENSG00000100221	JOSD1	22	39081548	39097561	1	1	23288	3.4723	0.000258	1	0.0335977
ENSG00000115607	IL18RAP	2	103035149	103069025	1	1	23296	3.4623	0.0002678	1	0.034421
ENSG00000272573	MUSTN1	3	52867130	52869235	315	8	23316	3.4571	0.00027296	1	0.0345784
ENSG00000142627	EPHA2	1	16450832	16482582	9	2	23203	3.4509	0.00027931	1	0.0345784
ENSG00000204511	MCCD1	6	31496494	31498009	7	3	23308	3.4481	0.00028231	1	0.0345784
ENSG00000055955	ITIH4	3	52846991	52865495	315	8	23317	3.4474	0.000283	1	0.0345784
ENSG00000150281	CTF1	16	30907928	30914881	1	1	23266	3.4396	0.0002913	1	0.0351585
ENSG00000119737	GPR75	2	54080050	54087126	58	1	23338	3.4344	0.00029692	1	0.035405
ENSG00000044115	CTNNA1	5	137946656	138270723	39	2	23154	3.4259	0.00030634	1	0.0360123
ENSG00000164694	FNDC1	6	159590429	159693141	236	13	23294	3.4233	0.00030929	1	0.0360123
ENSG00000188554	NBR1	17	41322498	41363708	291	2	23299	3.4121	0.00032236	1	0.0370976
ENSG00000012048	BRCA1	17	41196312	41277500	279	1	23302	3.4028	0.00033349	1	0.0379374
ENSG00000159111	MRPL10	17	45900638	45908900	16	1	23313	3.3994	0.00033766	1	0.0379752
ENSG00000137948	BRDT	1	92414928	92479983	28	1	23311	3.3865	0.00035395	1	0.03936
ENSG00000184988	TMEM106A	17	41363854	41372061	136	1	23296	3.3776	0.0003656	1	0.0401274
ENSG00000160999	SH2B2	7	101928405	101962178	44	4	23255	3.3751	0.00036896	1	0.0401274
ENSG00000118985	ELL2	5	95220802	95297775	91	2	23313	3.3712	0.00037418	1	0.0402528
ENSG00000266855	MIR3910-1	9	94398533	94398643	10	3	23289	3.3574	0.00039335	1	0.0417369
ENSG00000204956	PCDHGA1	5	140710252	140892546	2	1	23147	3.3553	0.00039641	1	0.0417369
ENSG00000187605	TET3	2	74229840	74335303	17	2	23175	3.3452	0.00041115	1	0.0428332
ENSG00000100311	PDGFB	22	39619364	39640756	7	3	23228	3.3362	0.00042468	1	0.0437819
ENSG00000052344	PRSS8	16	31142756	31147083	25	2	23243	3.3323	0.00043069	1	0.0439437
ENSG00000136141	LRCH1	13	47127303	47327175	53	5	23233	3.3275	0.00043815	1	0.0442487
ENSG00000088836	SLC4A11	20	3208063	3219836	165	12	23291	3.3177	0.00045386	1	0.0453722
ENSG00000105668	UPK1A	19	36157715	36169367	23	4	23166	3.3076	0.00047053	1	0.0461867
ENSG00000227507	LTB	6	31548302	31550299	2	1	23345	3.3071	0.00047134	1	0.0461867
ENSG00000167107	ACSF2	17	48503519	48552206	18	1	23267	3.3025	0.00047916	1	0.0464926
ENSG00000140497	SCAMP2	15	75136071	75165706	62	5	23280	3.2951	0.00049199	1	0.047274
ENSG00000114349	GNAT1	3	50229045	50233949	2	1	23252	3.2782	0.00052238	1	0.0495821
ENSG00000144771	LRTM1	3	54952264	55001115	36	5	23260	3.2762	0.00052603	1	0.0495821

## Sheet: GGE_E-MAGMA
GENE	GENE_NAMEbol	CHR	START	STOP	NSNPS	NPARAM	N	ZSTAT	P	Bonferroni	FDR
80279	CDK5RAP3	17	46047894	46059152	183	10	23295	5.578	1.22e-08	3.0553e-05	3.06e-05
6844	VAMP2	17	8062465	8066293	66	3	23162	4.9804	3.17e-07	0.00079683	0.00039842
7917	BAG6	6	31606805	31620953	21	3	23300	4.73	1.12e-06	0.00282022	0.00094007
6817	SULT1A1	16	28616908	28634907	2	1	23074	4.6261	1.86e-06	0.00468036	0.00096792
51030	TVP23B	17	18684458	18710027	145	4	23233	4.6192	1.93e-06	0.00483962	0.00096792
25802	LMOD1	1	201865584	201915716	17	1	23288	4.5186	3.11e-06	0.0078196	0.00111709
149345	SHISA4	1	201857797	201861715	24	1	23293	4.5411	2.8e-06	0.00702858	0.00111709
64847	SPATA20	17	48624450	48633213	55	6	23189	4.4664	3.98e-06	0.00998972	0.00124872
5636	PRPSAP2	17	18759612	18834600	176	7	23230	4.4037	5.32e-06	0.0133656	0.00141953
10360	NPM3	10	103541082	103543170	30	1	23196	4.3906	5.65e-06	0.0141953	0.00141953
10810	WASF3	13	27131840	27263082	79	3	23288	4.3245	7.65e-06	0.0192045	0.00174586
9726	ZNF646	16	31085581	31094833	87	3	23227	4.1375	1.76e-05	0.0440957	0.00367464
4179	CD46	1	207925383	207968861	129	6	23237	4.1182	1.91e-05	0.0479566	0.00368897
147166	TRIM16L	17	18601311	18639431	96	3	23250	4.0753	2.3e-05	0.0577082	0.00412201
7284	TUFM	16	28853732	28857729	16	2	23083	4.0217	2.89e-05	0.0725641	0.00483761
56915	EXOSC5	19	41892275	41903289	78	1	23230	3.899	4.83e-05	0.121322	0.00758263
55346	TCP11L1	11	33060963	33095109	163	2	23283	3.8134	6.85e-05	0.172188	0.010023
100507436	MICA	6	31367561	31383090	19	2	23336	3.8018	7.18e-05	0.180414	0.010023
8818	DPM2	9	130697374	130700763	46	2	23243	3.7644	8.35e-05	0.209647	0.011034
84148	KAT8	16	31128985	31142714	170	7	23224	3.6877	0.00011315	0.284233	0.0142116
23423	TMED3	15	79603404	79675802	1	1	23207	3.6697	0.0001214	0.304957	0.0145217
3992	FADS1	11	61567097	61584529	53	2	23208	3.6535	0.00012934	0.324902	0.0147683
79089	TMUB2	17	42264300	42269099	24	1	23293	3.6144	0.0001505	0.378056	0.0157523
84056	KATNAL1	13	30776767	30881624	20	1	23190	3.617	0.000149	0.374288	0.0157523
3107	HLA-C	6	31236526	31239913	12	4	23294	3.5913	0.00016452	0.413274	0.016531
92714	ARRDC1	9	140500092	140509812	106	3	23203	3.5646	0.00018219	0.457661	0.0176024
7702	ZNF143	11	9482512	9550071	30	2	23219	3.5238	0.00021273	0.534378	0.0197918
6799	SULT1A2	16	28603264	28611058	3	1	23008	3.4567	0.00027343	0.686856	0.0245306
4077	NBR1	17	41322498	41363707	340	1	23292	3.3978	0.00033969	0.853301	0.0275259
9341	VAMP3	1	7831329	7841492	32	2	23247	3.4155	0.00031837	0.799745	0.0275259
56623	INPP5E	9	139323067	139334305	124	5	23182	3.4015	0.00033505	0.841646	0.0275259
144245	ALG10B	12	38710557	38723528	5	1	23140	3.3846	0.00035646	0.895428	0.0279821
4351	MPI	15	75182377	75190581	156	6	23252	3.3619	0.00038707	0.97232	0.0292227
51028	VPS36	13	52986737	53024798	19	2	23263	3.3559	0.00039553	0.993571	0.0292227
27033	ZBTB32	19	36195389	36207940	26	2	23162	3.3264	0.00043987	1	0.0315701
1388	ATF6B	6	32083045	32096017	8	1	23245	3.2941	0.00049377	1	0.034382
1589	CYP21A2	6	32006093	32009447	5	2	23213	3.2794	0.00052011	1	0.034382
92579	G6PC3	17	42148098	42153712	2	1	23180	3.2857	0.00050865	1	0.034382
635	BHMT	5	78407604	78428113	156	2	23288	3.2327	0.00061311	1	0.0374534
6231	RPS26	12	56435686	56438007	49	3	23193	3.2204	0.00064014	1	0.0374534
6405	SEMA3F	3	50192562	50226508	1	1	23095	3.2166	0.0006486	1	0.0374534
6821	SUOX	12	56391043	56399309	43	2	23190	3.2103	0.00066296	1	0.0374534
54902	TTC19	17	15902694	15932723	112	2	23225	3.2389	0.00060005	1	0.0374534
80775	TMEM177	2	120436743	120439694	36	2	23285	3.2069	0.00067094	1	0.0374534
125150	ZSWIM7	17	15879874	15903006	180	2	23256	3.2157	0.00065062	1	0.0374534
57587	CFAP97	4	186080815	186125182	4	1	23049	3.1811	0.00073364	1	0.0400631
135138	PACRG	6	163148164	163736524	221	4	23303	3.152	0.00081091	1	0.0433405
8452	CUL3	2	225334867	225450114	25	1	23311	3.089	0.0010042	1	0.0494618
9757	KMT2B	19	36208921	36229781	2	1	22980	3.091	0.00099752	1	0.0494618
58496	LY6G5B	6	31638728	31640227	23	3	23309	3.0911	0.00099715	1	0.0494618
201161	CENPV	17	16245831	16256812	305	4	23242	3.0976	0.00097537	1	0.0494618

## Sheet: GGE_H-MAGMA_Adult
GENE	GENE NAME	CHR	START	STOP	NSNPS	NPARAM	N	ZSTAT	P	Bonferroni	FDR
ENSG00000251738		2	58289716	58289800	15	2	23317	7.7408	4.9405e-15	2.36086733e-10	2.36086733e-10
ENSG00000028116	VRK2	2	58134786	58387055	124	21	23230	6.6838	1.1645e-11	5.5646797e-07	1.784042524e-07
ENSG00000065000	AP3D1	19	2100987	2151556	46	6	23147	6.6496	1.4694e-11	7.02167484e-07	1.784042524e-07
ENSG00000233036	KRTAP8-2P	21	32174560	32174745	5	1	23328	6.63	1.6788e-11	8.02231368e-07	1.784042524e-07
ENSG00000178966	RMI1	9	86595713	86618989	9	2	23288	6.6143	1.8667e-11	8.92021262e-07	1.784042524e-07
ENSG00000165119	HNRNPK	9	86582998	86595519	13	2	23276	6.5666	2.574e-11	1.23001164e-06	2.0500194e-07
ENSG00000271615	ACTG1P22	2	57982563	57993187	16	6	23235	6.5158	3.616e-11	1.72794176e-06	2.46848822857143e-07
ENSG00000172006	ZNF554	19	2819872	2835771	22	3	23219	6.0423	7.5977e-10	3.630636922e-05	4.24929040666667e-06
ENSG00000197506	SLC28A3	9	86890372	86955598	67	11	23279	6.0339	8.0031e-10	3.824361366e-05	4.24929040666667e-06
ENSG00000199740	RF00019	12	51333710	51333809	48	12	23236	5.9587	1.2716e-09	6.07646776e-05	6.07646776e-06
ENSG00000272104	Z84492.2	3	50388323	50405354	1	1	23303	5.8728	2.143e-09	0.000102405	9.30958163636364e-06
ENSG00000055950	MRPL43	10	102737578	102747272	38	10	23314	5.8505	2.451e-09	0.000117123	9.7602905e-06
ENSG00000281358	RASSF1-AS1	3	50374942	50375731	3	1	23314	5.742	4.677e-09	0.000223495	1.71919324615385e-05
ENSG00000231723	AC018880.2	2	104240088	104240288	5	1	23307	5.7155	5.4679e-09	0.000261289	1.86635049571429e-05
ENSG00000221849	AC018880.1	2	104144078	104145719	68	9	23234	5.6833	6.6042e-09	0.000315588	2.06611730875e-05
ENSG00000172159	FRMD3	9	85857905	86153461	123	32	23255	5.6754	6.9179e-09	0.000330579	2.06611730875e-05
ENSG00000068028	RASSF1	3	50367213	50378367	7	1	23269	5.6023	1.0579e-08	0.000505528	2.97369467058824e-05
ENSG00000233426	EIF3FP3	2	58478575	58479660	3	2	23286	5.571	1.2667e-08	0.000605305	3.36280701111111e-05
ENSG00000164068	RNF123	3	49726932	49758960	53	10	23178	5.5005	1.8937e-08	0.000904923	4.61684439e-05
ENSG00000166171	DPCD	10	103348045	103369425	35	9	23152	5.4969	1.9323e-08	0.000923369	4.61684439e-05
ENSG00000251129	LINC02506	4	31999019	32157028	52	10	23179	5.4791	2.1375e-08	0.00102143	4.86393214285714e-05
ENSG00000231616	AL354733.2	9	86446501	86483447	17	3	23266	5.3569	4.2338e-08	0.00202316	9.19619849090909e-05
ENSG00000248616	AC109439.1	5	136193317	136194031	27	7	23272	5.3232	5.0968e-08	0.00243556	0.000105894
ENSG00000196544	BORCS6	17	8091651	8094225	5	2	23122	5.2902	6.1106e-08	0.00292001	0.000118159
ENSG00000271858	Z84492.1	3	50402765	50405628	1	1	23302	5.2834	6.341e-08	0.00303011	0.000118159
ENSG00000164062	APEH	3	49711435	49721396	13	4	23248	5.2762	6.5947e-08	0.00315134	0.000118159
ENSG00000072818	ACAP1	17	7239848	7254797	50	13	23217	5.2635	7.0682e-08	0.00337761	0.000118159
ENSG00000179111	HES7	17	8023908	8027402	17	5	23252	5.2609	7.1689e-08	0.00342573	0.000118159
ENSG00000107829	FBXW4	10	103370423	103455016	27	7	23251	5.2599	7.2064e-08	0.00344365	0.000118159
ENSG00000120049	KCNIP2	10	103585731	103603677	29	7	23289	5.2546	7.418e-08	0.00354477	0.000118159
ENSG00000178999	AURKB	17	8108051	8113916	18	6	23131	5.2448	7.8219e-08	0.00373777	0.000120573
ENSG00000198408	MGEA5	10	103544200	103578222	49	11	23238	5.1984	1.0051e-07	0.00480297	0.000150093
ENSG00000236596	AC092568.1	2	104110699	104112300	34	7	23294	5.1772	1.1263e-07	0.00538214	0.000163095
ENSG00000227840	KRTAP8-3P	21	32179250	32179437	53	1	23303	5.1532	1.2806e-07	0.00611948	0.000179985
ENSG00000265227	MIR4699	12	81552167	81552240	9	3	23297	5.0975	1.7209e-07	0.00822349	0.000229397
ENSG00000271002	AC129492.5	17	8102441	8102755	7	3	23237	5.091	1.7812e-07	0.00851164	0.000229397
ENSG00000141293	SKAP1	17	46210802	46507581	43	14	23197	5.0908	1.783e-07	0.00852024	0.000229397
ENSG00000263427	AC129492.2	17	7959543	7960939	19	7	23192	5.0817	1.8703e-07	0.00893742	0.000229397
ENSG00000264451	AC036222.1	17	46537732	46543402	8	3	23277	5.0815	1.8722e-07	0.0089465	0.000229397
ENSG00000252461	RF00416	16	28892801	28892928	1	1	22884	5.0067	2.768e-07	0.0132272	0.000330679
ENSG00000264019	AC018521.2	17	46024168	46025641	7	2	23236	4.9656	3.4238e-07	0.016361	0.000399048
ENSG00000178977	LINC00324	17	8123960	8127361	4	2	23194	4.9442	3.8225e-07	0.0182662	0.000434909
ENSG00000104885	DOT1L	19	2164148	2232577	26	5	22996	4.9385	3.9355e-07	0.0188062	0.000437353
ENSG00000178971	CTC1	17	8128139	8151362	19	5	23227	4.915	4.4388e-07	0.0212113	0.000471627
ENSG00000207922	MIR566	3	50210759	50210852	5	2	23275	4.9149	4.4413e-07	0.0212232	0.000471627
ENSG00000114388	NPRL2	3	50384919	50388522	2	1	23279	4.8794	5.3196e-07	0.0254202	0.000550332
ENSG00000228509	AC006460.1	2	191541670	191573442	11	3	23224	4.876	5.4128e-07	0.0258656	0.000550332
ENSG00000108468	CBX1	17	46147414	46178883	33	9	23251	4.8713	5.5426e-07	0.0264859	0.000551789
ENSG00000049247	UTS2	1	7903143	7913572	52	14	23231	4.8661	5.6904e-07	0.0271921	0.000552788
ENSG00000250242	AC094104.1	5	114423589	114424172	1	1	23345	4.8629	5.784e-07	0.0276394	0.000552788
ENSG00000221612		5	136869143	136869210	70	20	23246	4.8403	6.4824e-07	0.0309768	0.000607388
ENSG00000114316	USP4	3	49315264	49377504	37	8	23288	4.8247	7.0109e-07	0.0335023	0.000634643
ENSG00000138386	NAB1	2	191513796	191557492	23	7	23117	4.8239	7.0389e-07	0.0336361	0.000634643
ENSG00000240405	SAMMSON	3	70048728	70064469	9	4	23078	4.8032	7.8091e-07	0.0373166	0.000688092
ENSG00000164219	PGGT1B	5	114539709	114598569	22	4	23094	4.8003	7.9197e-07	0.0378451	0.000688092
ENSG00000120029	C10orf76	10	103605356	103815950	114	20	23275	4.7885	8.4007e-07	0.0401436	0.00071685
ENSG00000265478	AC107982.3	17	18713269	18714253	5	2	23108	4.7794	8.789e-07	0.0419991	0.000736827
ENSG00000104969	SGTA	19	2754712	2783369	90	17	23116	4.7655	9.4213e-07	0.0450206	0.000776218
ENSG00000182224	CYB5D1	17	7761064	7765600	13	4	23210	4.743	1.0526e-06	0.0502995	0.000852535
ENSG00000241360	PDXP	22	38054734	38062941	19	2	23183	4.7178	1.1918e-06	0.0569514	0.000949189
ENSG00000222111	RN7SKP148	5	175055191	175055465	24	4	23010	4.7117	1.2282e-06	0.0586908	0.000962144
ENSG00000235058	ZMYND10-AS1	3	50378537	50383128	3	1	23203	4.6845	1.4032e-06	0.0670533	0.00108151
ENSG00000183640	KRTAP8-1	21	32185015	32185570	7	1	23257	4.675	1.4699e-06	0.0702406	0.00111493
ENSG00000232888	RPS11P5	12	133402287	133402770	4	2	23129	4.665	1.5434e-06	0.0737529	0.00115239
ENSG00000197386	HTT	4	3076408	3245686	327	34	23255	4.6562	1.6108e-06	0.0769737	0.00118421
ENSG00000165105	RASEF	9	85594500	85678092	14	3	23235	4.5921	2.1943e-06	0.104857	0.00158874
ENSG00000241333	RN7SL385P	22	38065473	38065746	3	1	23290	4.5759	2.3705e-06	0.113277	0.0016907
ENSG00000220205	VAMP2	17	8062467	8066864	7	1	23203	4.5672	2.4713e-06	0.118094	0.00173667
ENSG00000165115	KIF27	9	86451613	86536380	365	71	23259	4.5428	2.7753e-06	0.13262	0.00192204
ENSG00000107833	NPM3	10	103541082	103543170	2	1	22825	4.5304	2.9431e-06	0.140639	0.00199333
ENSG00000171735	CAMTA1	1	6845384	7829766	268	53	23156	4.5275	2.9838e-06	0.142584	0.00199333
ENSG00000001617	SEMA3F	3	50192524	50226508	7	2	23234	4.5248	3.0231e-06	0.144462	0.00199333
ENSG00000108465	CDK5RAP3	17	46047900	46059138	16	4	23248	4.5232	3.0451e-06	0.145513	0.00199333
ENSG00000263508	AC015908.2	17	10752858	10784212	36	8	23209	4.5182	3.119e-06	0.149045	0.00201412
ENSG00000163596	ICA1L	2	203637873	203736708	73	16	23225	4.5048	3.3217e-06	0.158731	0.00210383
ENSG00000233360	Z83844.2	22	38037839	38054384	11	2	23166	4.5015	3.3733e-06	0.161197	0.00210383
ENSG00000250107	CACNA1G-AS1	17	48633568	48639469	1	1	23201	4.5005	3.39e-06	0.161995	0.00210383
ENSG00000152413	HOMER1	5	78668459	78810040	106	27	23168	4.4817	3.7022e-06	0.176913	0.00226812
ENSG00000176769	TCERG1L	10	132890654	133109984	249	49	23191	4.4724	3.8667e-06	0.184774	0.00231565
ENSG00000151689	INPP1	2	191208196	191236391	95	17	23260	4.4719	3.8767e-06	0.185252	0.00231565
ENSG00000263741	MIR548AS	13	93142416	93142473	8	2	23298	4.4691	3.9274e-06	0.187675	0.00231697
ENSG00000132510	KDM6B	17	7743222	7758114	10	4	23175	4.4647	4.0096e-06	0.191603	0.00233662
ENSG00000141873	SLC39A3	19	2732202	2740150	33	4	23054	4.4617	4.0659e-06	0.194293	0.00234088
ENSG00000271860	AL589740.1	6	97731179	98847748	77	15	23216	4.4557	4.1807e-06	0.199779	0.00237832
ENSG00000214362	RPS3AP36	10	97354355	97355129	27	8	23235	4.4479	4.3355e-06	0.207176	0.00241697
ENSG00000274749	KRTAP7-1	21	32201357	32202078	7	1	23070	4.4472	4.3498e-06	0.20786	0.00241697
ENSG00000284052	AC006460.2	2	191472386	191514566	77	13	23249	4.4415	4.4669e-06	0.213455	0.00245351
ENSG00000099365	STX1B	16	31000577	31021982	30	5	23194	4.4364	4.5737e-06	0.218559	0.00247387
ENSG00000202322	RNA5SP131	3	50457212	50457330	18	3	23195	4.4348	4.6075e-06	0.220174	0.00247387
ENSG00000171953	ATPAF2	17	17919521	17942482	5	2	23230	4.4273	4.7707e-06	0.227973	0.00253303
ENSG00000227671	AL390728.4	1	247353153	247374158	188	33	23211	4.4246	4.8313e-06	0.230869	0.00253702
ENSG00000179029	TMEM107	17	8076555	8079717	10	2	23192	4.4129	5.0987e-06	0.243646	0.00264833
ENSG00000234781	LINC01103	2	105104916	105126967	29	5	23256	4.4001	5.4102e-06	0.258532	0.00277991
ENSG00000150281	CTF1	16	30907928	30914881	1	1	23181	4.3957	5.521e-06	0.263827	0.00280666
ENSG00000200463	SNORD118	17	8076772	8076905	6	2	23174	4.3881	5.7172e-06	0.273202	0.00287581
ENSG00000271849	AC012603.1	5	109023503	109024030	12	4	23293	4.3838	5.8322e-06	0.278698	0.0029031
ENSG00000266824	AC129492.4	17	8080130	8086130	6	2	23242	4.3792	5.9552e-06	0.284575	0.00290588
ENSG00000201955	RNY3P1	5	78466057	78466158	7	3	23315	4.3791	5.9594e-06	0.284776	0.00290588
ENSG00000254424	AP003733.2	11	61840354	61840524	48	11	23252	4.3745	6.0863e-06	0.29084	0.00292923
ENSG00000241231	AC022294.1	3	181138846	181160274	24	4	23161	4.3729	6.1299e-06	0.292923	0.00292923
ENSG00000132964	CDK8	13	26828276	26979375	57	20	23176	4.3404	7.1122e-06	0.339864	0.00336499
ENSG00000271841	RNU7-10P	3	17706455	17706517	5	1	23345	4.3362	7.2492e-06	0.34641	0.00339618
ENSG00000108312	UBTF	17	42282401	42298994	6	2	23225	4.3294	7.4765e-06	0.357272	0.00346866
ENSG00000168488	ATXN2L	16	28834369	28848558	5	2	22997	4.3259	7.5964e-06	0.363002	0.0034904
ENSG00000136908	DPM2	9	130697378	130700763	29	5	23296	4.3177	7.8845e-06	0.376769	0.00357813
ENSG00000145526	CDH18	5	19473141	20575982	136	32	23187	4.3162	7.9371e-06	0.379282	0.00357813
ENSG00000049246	PER3	1	7844380	7905237	170	39	23219	4.3087	8.2108e-06	0.392361	0.00366693
ENSG00000149927	DOC2A	16	30016830	30023625	14	3	23232	4.3026	8.4405e-06	0.403338	0.00373461
ENSG00000251132	AC094104.2	5	114366970	114367591	46	8	23227	4.2984	8.602e-06	0.411055	0.00377115
ENSG00000263620	AC129492.3	17	8054134	8066293	6	1	23213	4.2787	9.4007e-06	0.449222	0.00407012
ENSG00000049283	EPN3	17	48609904	48621111	20	3	23194	4.2774	9.4543e-06	0.451783	0.00407012
ENSG00000141127	PRPSAP2	17	18759612	18834600	57	10	23241	4.2726	9.6598e-06	0.461603	0.00411865
ENSG00000251635	LINC02278	4	38565624	38572292	82	14	23245	4.2708	9.7394e-06	0.465407	0.00411865
ENSG00000233929	MT1XP1	1	16567708	16567893	5	1	23191	4.2613	1.016e-05	0.485506	0.00425882
ENSG00000182093	WRB	21	40752170	40769815	68	8	23290	4.2542	1.0489e-05	0.501227	0.00432875
ENSG00000234025	RBPMS2P1	6	73867240	73867862	95	22	23293	4.2538	1.0508e-05	0.502135	0.00432875
ENSG00000165716	FAM69B	9	139607022	139618502	8	3	23146	4.2351	1.1425e-05	0.545955	0.00466628
ENSG00000132837	DMGDH	5	78293429	78365472	223	37	23234	4.2312	1.1624e-05	0.555464	0.00470733
ENSG00000242737	AC012170.1	15	50758935	50759293	7	2	23284	4.2061	1.2991e-05	0.620788	0.00521671
ENSG00000167395	ZNF646	16	31085743	31095517	12	2	23236	4.2018	1.3241e-05	0.632734	0.00527279
ENSG00000255524	NPIPB8	16	28648975	28670003	11	4	23209	4.1973	1.3507e-05	0.645446	0.00533426
ENSG00000271137	AC006254.3	3	52787542	52788706	3	1	23228	4.1885	1.4038e-05	0.67082	0.0054372
ENSG00000114779	ABHD14B	3	52002526	52017425	16	4	23254	4.1877	1.4088e-05	0.673209	0.0054372
ENSG00000214860	EVPLL	17	18280976	18292961	43	7	23291	4.1874	1.4109e-05	0.674213	0.0054372
ENSG00000229972	IQCF3	3	51851620	51864872	63	9	23165	4.1838	1.4335e-05	0.685012	0.00547226
ENSG00000235701	PCBP2P1	21	40543056	40544032	9	2	23326	4.1823	1.4429e-05	0.689504	0.00547226
ENSG00000211573		2	204629430	204629521	17	2	23231	4.173	1.5029e-05	0.718176	0.00565493
ENSG00000218357	LINC01644	22	47857048	47882860	5	1	22994	4.1699	1.5239e-05	0.728211	0.00568915
ENSG00000134375	TIMM17A	1	201924619	201939789	31	8	23243	4.1656	1.5529e-05	0.742069	0.00575247
ENSG00000107831	FGF8	10	103529887	103540126	63	20	23193	4.147	1.6842e-05	0.804812	0.00618865
ENSG00000178921	PFAS	17	8152604	8173803	33	9	23154	4.144	1.7067e-05	0.815564	0.00618865
ENSG00000236240	GPC5-IT1	13	93136859	93162347	12	3	23017	4.1436	1.7095e-05	0.816902	0.00618865
ENSG00000115392	FANCL	2	58386378	58468485	5	1	23303	4.1274	1.8341e-05	0.876443	0.0065898
ENSG00000233133	AC104451.1	3	17747550	17747725	4	1	23327	4.1243	1.8594e-05	0.888533	0.00661464
ENSG00000096696	DSP	6	7541808	7586950	10	4	23263	4.1231	1.8687e-05	0.892977	0.00661464
ENSG00000174292	TNK1	17	7283853	7293093	43	9	23203	4.1187	1.9052e-05	0.910419	0.00663819
ENSG00000235695	AC130472.1	3	47705116	47705424	2	1	23334	4.1179	1.912e-05	0.913668	0.00663819
ENSG00000231013	AC013275.1	2	120234024	120244922	23	5	23232	4.1155	1.9319e-05	0.923178	0.00663819
ENSG00000236107	AC010127.1	2	166813909	167158294	113	24	23286	4.1134	1.9493e-05	0.931492	0.00663819
ENSG00000232204	TET1P1	13	88542427	88544727	2	1	23176	4.1133	1.9505e-05	0.932066	0.00663819
ENSG00000233577	AL022332.1	22	25675496	25678641	50	4	23263	4.1123	1.9587e-05	0.935984	0.00663819
ENSG00000152409	JMY	5	78532012	78623038	34	4	23318	4.1059	2.0135e-05	0.962171	0.00677585
ENSG00000181418	DDN	12	49388932	49393092	2	1	23069	4.0972	2.0911e-05	0.999253	0.00698778
ENSG00000114646	CSPG5	3	47603729	47622282	66	9	23273	4.0952	2.1092e-05	1	0.00699932
ENSG00000276486	AC022960.3	18	29463251	29463691	26	4	23043	4.0934	2.1259e-05	1	0.00700609
ENSG00000092345	DAZL	3	16628299	16647006	275	22	23264	4.0855	2.1989e-05	1	0.00719703
ENSG00000153140	CETN3	5	89688078	89705603	9	3	23045	4.0828	2.2246e-05	1	0.00722085
ENSG00000153310	FAM49B	8	130851839	131028918	223	29	23220	4.0816	2.2364e-05	1	0.00722085
ENSG00000171169	NAIF1	9	130823512	130829600	14	4	23263	4.0755	2.2959e-05	1	0.00736321
ENSG00000263412	AC004477.1	17	46122503	46125435	12	4	23224	4.0737	2.3137e-05	1	0.00737083
ENSG00000257913	DDN-AS1	12	49392150	49413018	2	1	23193	4.0605	2.4486e-05	1	0.00769105
ENSG00000232597	AC013727.1	2	104473117	104496667	15	5	23224	4.0597	2.4565e-05	1	0.00769105
ENSG00000010322	NISCH	3	52489134	52527087	52	6	23199	4.0592	2.4625e-05	1	0.00769105
ENSG00000243188	HNRNPA1P17	3	108044367	108045661	2	1	23266	4.0531	2.5269e-05	1	0.00772349
ENSG00000154874	CCDC144B	17	18441114	18528930	134	24	23222	4.0526	2.532e-05	1	0.00772349
ENSG00000252787	RF00569	3	52722898	52722977	3	1	23336	4.0517	2.5423e-05	1	0.00772349
ENSG00000212493	SNORD19	3	52723264	52723331	3	1	23336	4.0517	2.5423e-05	1	0.00772349
ENSG00000270166	AL390838.2	9	86693499	86693772	4	1	23167	4.0507	2.5537e-05	1	0.00772349
ENSG00000188338	SLC38A3	3	50242679	50258918	12	2	23202	4.0488	2.5743e-05	1	0.00773682
ENSG00000242419	PCDHGC4	5	140864564	140892546	9	4	23285	4.046	2.6049e-05	1	0.007763
ENSG00000235672	AC090286.2	17	18811592	18812178	5	2	23254	4.0451	2.6155e-05	1	0.007763
ENSG00000224895	VPS26BP1	3	48001817	48002571	1	1	23329	4.0434	2.634e-05	1	0.00776965
ENSG00000139567	ACVRL1	12	52301202	52317143	38	11	23201	4.038	2.696e-05	1	0.00781934
ENSG00000067560	RHOA	3	49396578	49449635	35	9	23273	4.0377	2.6984e-05	1	0.00781934
ENSG00000010319	SEMA3G	3	52467069	52479043	77	7	23246	4.0373	2.7032e-05	1	0.00781934
ENSG00000105866	SP4	7	21467652	21554440	9	3	23047	4.0362	2.7163e-05	1	0.00781934
ENSG00000260852	FBXL19-AS1	16	30930640	30934590	4	1	23275	4.0277	2.8162e-05	1	0.00805838
ENSG00000264273	AC107982.2	17	18762667	18764779	9	3	23213	4.0239	2.8623e-05	1	0.00810394
ENSG00000183527	PSMG1	21	40546695	40555777	56	6	23304	4.023	2.8732e-05	1	0.00810394
ENSG00000268475	AC011462.2	19	41931264	41932142	5	1	23252	4.0222	2.883e-05	1	0.00810394
ENSG00000237373	BRWD1-IT1	21	40589019	40591731	6	2	23286	4.0174	2.9424e-05	1	0.00822255
ENSG00000143595	AQP10	1	154293592	154297801	14	3	23255	4.0108	3.026e-05	1	0.008407
ENSG00000144285	SCN1A	2	166845670	167005724	112	16	23261	3.9971	3.2058e-05	1	0.00885505
ENSG00000232608	TIMM9P2	21	40588550	40589432	6	2	23303	3.9914	3.2844e-05	1	0.00902002
ENSG00000259018	AL049829.2	14	23825615	23826212	3	1	23246	3.9898	3.307e-05	1	0.00903019
ENSG00000163431	LMOD1	1	201865580	201915716	24	5	23247	3.9858	3.3627e-05	1	0.00913011
ENSG00000224263	CYCSP12	3	11920304	11920603	57	15	23250	3.9844	3.383e-05	1	0.00913334
ENSG00000187609	EXD3	9	140201357	140317714	14	3	23147	3.9791	3.4588e-05	1	0.00928552
ENSG00000156475	PPP2R2B	5	145960709	146461054	284	40	23221	3.9745	3.5267e-05	1	0.00934295
ENSG00000222344	RNU6-613P	2	230759062	230759169	21	4	23268	3.9735	3.541e-05	1	0.00934295
ENSG00000261124	AC135050.4	16	31076816	31080567	3	1	23220	3.9732	3.5457e-05	1	0.00934295
ENSG00000238141	BRWD1-AS1	21	40687633	40695144	26	3	23314	3.9723	3.5584e-05	1	0.00934295
ENSG00000233963	ATP8A2P3	13	26668862	26728313	75	21	23153	3.9708	3.5815e-05	1	0.00935222
ENSG00000148396	SEC16A	9	139334549	139378211	21	5	23076	3.9657	3.6592e-05	1	0.00945829
ENSG00000279152	AC129492.7	17	8092251	8093006	6	3	23293	3.9646	3.6767e-05	1	0.00945829
ENSG00000238285	MRPL50P2	2	204180113	204180594	27	4	23308	3.9642	3.6815e-05	1	0.00945829
ENSG00000131374	TBC1D5	3	17198654	17783990	171	22	23267	3.962	3.7167e-05	1	0.009469
ENSG00000103496	STX4	16	31044416	31051489	24	6	23225	3.9614	3.7253e-05	1	0.009469
ENSG00000006282	SPATA20	17	48624450	48633213	70	17	23105	3.9536	3.8486e-05	1	0.00973065
ENSG00000016864	GLT8D1	3	52728504	52739807	20	3	23217	3.9463	3.9683e-05	1	0.0099545
ENSG00000046604	DSG2	18	29078006	29128971	49	9	23159	3.9457	3.9788e-05	1	0.0099545
ENSG00000132153	DHX30	3	47844418	47891685	83	12	23255	3.9444	4.0001e-05	1	0.00995567
ENSG00000177427	MIEF2	17	18163848	18169866	31	7	23234	3.9417	4.0459e-05	1	0.0100175
ENSG00000244732	RN7SL870P	3	47601721	47602014	1	1	23225	3.9377	4.113e-05	1	0.0101183
ENSG00000235957	COX7CP1	13	49761615	49761806	4	1	23207	3.9363	4.1375e-05	1	0.0101183
ENSG00000099377	HSD3B7	16	30996528	31000473	25	5	23216	3.9347	4.1654e-05	1	0.0101183
ENSG00000188554	NBR1	17	41322498	41363708	21	3	23275	3.9343	4.1713e-05	1	0.0101183
ENSG00000163939	PBRM1	3	52579368	52719852	60	6	23277	3.9243	4.3498e-05	1	0.010498
ENSG00000203709	MIR29B2CHG	1	207974863	208052441	150	20	23226	3.9134	4.5503e-05	1	0.0109267
ENSG00000272991	AF129408.1	21	40556395	40556825	9	2	23295	3.9081	4.6506e-05	1	0.0109922
ENSG00000141349	G6PC3	17	42148103	42153672	24	6	23173	3.9079	4.6552e-05	1	0.0109922
ENSG00000264701	AC018521.4	17	46057764	46073562	12	2	23258	3.9073	4.6662e-05	1	0.0109922
ENSG00000257675	BTBD10P1	12	53142560	53143911	11	3	23307	3.9071	4.6696e-05	1	0.0109922
ENSG00000177191	B3GNT8	19	41931264	41934635	5	1	23234	3.9042	4.7279e-05	1	0.0110749
ENSG00000212452	SNORD69	3	52726752	52726828	5	1	23292	3.8929	4.952e-05	1	0.0115283
ENSG00000238608		9	86067188	86067290	21	4	23082	3.8921	4.9697e-05	1	0.0115283
ENSG00000266222	AC036222.2	17	46454624	46457732	5	1	23338	3.8857	5.1018e-05	1	0.0117159
ENSG00000179094	PER1	17	8043790	8059678	53	18	23072	3.885	5.1168e-05	1	0.0117159
ENSG00000091536	MYO15A	17	18012020	18083116	70	20	23172	3.8836	5.1458e-05	1	0.0117159
ENSG00000156384	SFR1	10	105881816	105886143	94	18	23287	3.8826	5.168e-05	1	0.0117159
ENSG00000267080	ASB16-AS1	17	42253341	42264085	11	2	23253	3.8823	5.1732e-05	1	0.0117159
ENSG00000088179	PTPN4	2	120517207	120741394	67	9	23248	3.8791	5.2426e-05	1	0.0117808
ENSG00000242808	SOX2-OT	3	180707558	181554668	341	50	23217	3.8772	5.2833e-05	1	0.0117808
ENSG00000151789	ZNF385D	3	21453714	21792927	189	49	23137	3.8759	5.3111e-05	1	0.0117808
ENSG00000268987	AC011462.3	19	41905277	41906270	4	1	23337	3.8754	5.3216e-05	1	0.0117808
ENSG00000248098	BCKDHA	19	41903365	41930910	7	1	23255	3.8753	5.3251e-05	1	0.0117808
ENSG00000165724	ZMYND19	9	140476531	140484942	2	1	23167	3.8731	5.374e-05	1	0.0118342
ENSG00000254458	AP001107.3	11	66080324	66086708	7	2	23007	3.8699	5.4449e-05	1	0.0119353
ENSG00000189362	NEMP2	2	191369068	191399448	128	25	23212	3.8645	5.5659e-05	1	0.0121448
ENSG00000265078	RN7SL664P	3	48136293	48136595	1	1	23286	3.8607	5.653e-05	1	0.0122788
ENSG00000238121	LINC00426	13	30914407	30951282	37	10	23056	3.8558	5.7673e-05	1	0.0124704
ENSG00000114841	DNAH1	3	52350335	52434507	60	11	23230	3.853	5.833e-05	1	0.0125557
ENSG00000228874	AC090954.1	3	15173355	15173715	1	1	23113	3.8495	5.918e-05	1	0.0126815
ENSG00000122515	ZMIZ2	7	44788180	44809480	32	9	23201	3.8441	6.0492e-05	1	0.0129048
ENSG00000154025	SLC5A10	17	18853658	18925908	23	4	23269	3.8398	6.1569e-05	1	0.0130762
ENSG00000275956	AC104446.1	3	52766563	52767883	10	2	23210	3.8382	6.1961e-05	1	0.0131012
ENSG00000275897	AC021491.4	17	48553180	48555752	5	2	23150	3.8341	6.302e-05	1	0.0132664
ENSG00000076201	PTPN23	3	47422510	47454931	26	4	23266	3.8299	6.4088e-05	1	0.0133924
ENSG00000235300	AC090627.1	17	46371697	46386124	9	4	23322	3.8296	6.4179e-05	1	0.0133924
ENSG00000186510	CLCNKA	1	16348366	16360545	56	10	23254	3.8266	6.4969e-05	1	0.0134812
ENSG00000243742	RPLP0P2	11	61382508	61406921	58	13	23123	3.8257	6.5203e-05	1	0.0134812
ENSG00000254941	AP000866.4	11	124677718	124678165	31	8	23272	3.8231	6.5896e-05	1	0.0134812
ENSG00000075975	MKRN2	3	12598513	12625212	64	12	23273	3.8228	6.5971e-05	1	0.0134812
ENSG00000236543	AL354761.1	9	138506086	138510798	13	3	23234	3.8226	6.6015e-05	1	0.0134812
ENSG00000252768	RNU6-856P	3	52585862	52585959	5	2	23186	3.821	6.6468e-05	1	0.0135159
ENSG00000149527	PLCH2	1	2398898	2436965	89	13	23111	3.8192	6.6954e-05	1	0.0135571
ENSG00000166189	HPS6	10	103825147	103827795	17	5	23248	3.8126	6.8761e-05	1	0.0138642
ENSG00000236311	TLX1NB	10	102849078	102890883	51	11	23150	3.8036	7.1293e-05	1	0.0143143
ENSG00000222326		11	61582633	61582712	1	1	23335	3.7906	7.513e-05	1	0.0150216
ENSG00000229623	METTL21AP1	21	40607312	40607946	3	1	23299	3.7867	7.6332e-05	1	0.0151844
ENSG00000225126	AL365194.1	1	7501156	7501614	48	9	23172	3.7859	7.658e-05	1	0.0151844
ENSG00000212618	RF00324	17	18847312	18847386	6	2	22971	3.7832	7.7408e-05	1	0.0152852
ENSG00000249936	RAC1P2	4	46725847	46726425	21	4	23245	3.7805	7.8271e-05	1	0.015392
ENSG00000212446	RNU6-131P	17	42213251	42213357	4	1	23307	3.7784	7.8923e-05	1	0.0154566
ENSG00000108452	ZNF29P	17	15578790	15578957	22	4	23311	3.7768	7.9437e-05	1	0.015473
ENSG00000077348	EXOSC5	19	41892279	41903384	4	1	23227	3.776	7.9672e-05	1	0.015473
ENSG00000243302	AC018638.4	7	128291239	128292388	34	13	23250	3.775	8.0013e-05	1	0.015473
ENSG00000254263	AC022973.3	8	130902711	130914004	4	1	23158	3.7741	8.0302e-05	1	0.015473
ENSG00000140650	PMM2	16	8882680	8943188	52	16	23185	3.7718	8.1033e-05	1	0.0155512
ENSG00000220773	RPSAP44	6	54489403	54490286	10	5	23258	3.7698	8.1705e-05	1	0.0156174
ENSG00000259760	AC015660.3	15	99936818	99941520	8	2	23108	3.7684	8.2154e-05	1	0.0156407
ENSG00000229255	AC138089.1	1	248647546	248648785	114	17	23219	3.767	8.262e-05	1	0.015667
ENSG00000130997	POLN	4	2073645	2243848	318	49	23196	3.7622	8.4202e-05	1	0.0157819
ENSG00000132155	RAF1	3	12625100	12705725	58	11	23255	3.7622	8.421e-05	1	0.0157819
ENSG00000137948	BRDT	1	92414928	92479983	70	14	23248	3.7622	8.4217e-05	1	0.0157819
ENSG00000199591	RF00019	3	47973298	47973404	1	1	23340	3.7601	8.491e-05	1	0.0158317
ENSG00000122136	OBP2A	9	138437985	138441815	31	6	23156	3.7594	8.5145e-05	1	0.0158317
ENSG00000149922	TBX6	16	30097114	30103208	27	6	23093	3.7524	8.7585e-05	1	0.0162222
ENSG00000153827	TRIP12	2	230628554	230786725	107	11	23247	3.7503	8.8296e-05	1	0.0162314
ENSG00000120068	HOXB8	17	46689708	46692301	44	11	23277	3.7503	8.8314e-05	1	0.0162314
ENSG00000170442	KRT86	12	52668459	52702947	37	11	23257	3.7483	8.9029e-05	1	0.0163002
ENSG00000222345	RF00569	3	52725394	52725469	2	1	23356	3.7468	8.9541e-05	1	0.0163313
ENSG00000167394	ZNF668	16	31072164	31085641	17	4	23225	3.7459	8.9892e-05	1	0.016333
ENSG00000177084	POLE	12	133200348	133263945	21	8	23133	3.7434	9.0778e-05	1	0.0163598
ENSG00000162415	ZSWIM5	1	45482071	45672228	51	9	23300	3.7431	9.0899e-05	1	0.0163598
ENSG00000145920	CPLX2	5	175223313	175311023	207	35	23166	3.7412	9.1564e-05	1	0.0163598
ENSG00000173473	SMARCC1	3	47626762	47823407	140	12	23234	3.7404	9.187e-05	1	0.0163598
ENSG00000227218	AL157935.1	9	130696782	130703231	10	1	23254	3.739	9.236e-05	1	0.0163598
ENSG00000139679	LPAR6	13	48985181	49018840	24	4	23237	3.739	9.2387e-05	1	0.0163598
ENSG00000182351	CRIP1P4	22	25108259	25108487	4	1	23156	3.7388	9.2436e-05	1	0.0163598
ENSG00000187492	CDHR4	3	49828165	49837268	46	6	23281	3.7368	9.3204e-05	1	0.0164349
ENSG00000167103	PIP5KL1	9	130683158	130693076	1	1	23139	3.7337	9.436e-05	1	0.0164456
ENSG00000108840	HDAC5	17	42154114	42201006	46	13	23199	3.7335	9.4417e-05	1	0.0164456
ENSG00000239140		3	12674233	12674333	13	4	23223	3.7326	9.4772e-05	1	0.0164456
ENSG00000268863		16	30996808	30997533	2	1	23052	3.7312	9.5272e-05	1	0.0164456
ENSG00000198648	STK39	2	168810530	169104651	282	26	23254	3.7312	9.5273e-05	1	0.0164456
ENSG00000266443		3	47581504	47581590	49	5	23258	3.7311	9.533e-05	1	0.0164456
ENSG00000251776	RN7SKP242	9	85815855	85816143	40	8	23242	3.7298	9.5822e-05	1	0.016471
ENSG00000185100	ADSSL1	14	105190523	105213647	4	1	23064	3.7224	9.8661e-05	1	0.0168983
ENSG00000255159	AC026894.1	11	8790325	8831778	9	3	23292	3.7145	0.00010179	1	0.0173719
ENSG00000271916	AC012467.1	3	53831791	53832046	2	1	23299	3.712	0.00010283	1	0.0174334
ENSG00000265361		5	138099909	138100243	43	8	23150	3.7118	0.00010288	1	0.0174334
ENSG00000171634	BPTF	17	65821780	65980494	54	6	23289	3.7106	0.00010339	1	0.0174579
ENSG00000176463	SLCO3A1	15	92396925	92715665	143	29	23121	3.7048	0.00010577	1	0.0177969
ENSG00000234667	ACTBP13	3	49910780	49915413	16	5	23225	3.6987	0.00010835	1	0.0180971
ENSG00000126246	IGFLR1	19	36229702	36233354	3	2	23161	3.6983	0.00010853	1	0.0180971
ENSG00000207026	RNU6-472P	12	34076309	34076415	50	11	23230	3.6979	0.00010869	1	0.0180971
ENSG00000260911	AC135050.3	16	31054471	31061189	6	2	23226	3.6958	0.00010962	1	0.0181686
ENSG00000108799	EZH1	17	40852293	40897067	34	9	23198	3.6952	0.00010988	1	0.0181686
ENSG00000152377	SPOCK1	5	136310987	136835037	134	23	23199	3.6925	0.00011103	1	0.0182954
ENSG00000260304	AC009088.2	16	31193832	31194606	2	1	23115	3.6908	0.00011177	1	0.0183541
ENSG00000130653	PNPLA7	9	140354405	140444986	38	4	23244	3.6874	0.00011327	1	0.0185009
ENSG00000114395	CYB561D2	3	50388126	50391510	10	2	23278	3.6858	0.00011399	1	0.0185009
ENSG00000100842	EFS	14	23825611	23834961	12	3	23092	3.6854	0.00011418	1	0.0185009
ENSG00000166913	YWHAB	20	43514317	43537173	7	3	23242	3.685	0.00011434	1	0.0185009
ENSG00000060749	QSER1	11	32914724	33014862	117	21	23212	3.6845	0.0001146	1	0.0185009
ENSG00000196366	C9orf163	9	139377947	139380519	6	1	23175	3.6802	0.00011652	1	0.0187476
ENSG00000160808	MYL3	3	46899362	46904973	29	10	23265	3.6787	0.00011723	1	0.0187932
ENSG00000149503	INCENP	11	61891445	61920453	55	14	23195	3.6779	0.00011759	1	0.0187932
ENSG00000128311	TST	22	37406900	37416224	11	4	23157	3.67	0.00012127	1	0.0193167
ENSG00000257842	NOVA1-AS1	14	27067618	27275673	46	13	23201	3.6676	0.00012244	1	0.0194383
ENSG00000229109	AL137847.1	9	85834246	85849157	186	40	23187	3.6663	0.00012303	1	0.0194673
ENSG00000280798	LINC00294	11	33097695	33101000	18	3	23285	3.6621	0.00012509	1	0.0197279
ENSG00000181778	TMEM252	9	71151496	71155783	42	10	23265	3.6596	0.00012629	1	0.0198516
ENSG00000168135	KCNJ4	22	38822332	38851205	17	5	22982	3.6573	0.00012745	1	0.0199683
ENSG00000257586	AC018448.2	12	39388605	39390684	47	7	23223	3.6544	0.0001289	1	0.0201295
ENSG00000175970	UNC119B	12	121148238	121161443	28	8	23252	3.6517	0.00013024	1	0.0202725
ENSG00000201021	RNU6-743P	20	42034113	42034218	85	8	23224	3.6504	0.00013089	1	0.0203075
ENSG00000258071	ARL2BPP2	12	53157189	53157677	56	6	23322	3.6489	0.00013167	1	0.0203368
ENSG00000279196	AC135048.4	16	30995951	30999591	8	2	23228	3.6484	0.00013193	1	0.0203368
ENSG00000260060	AC009088.1	16	31207452	31208284	1	1	23100	3.6471	0.0001326	1	0.0203744
ENSG00000139304	PTPRQ	12	80838126	81072802	158	31	23275	3.6449	0.00013374	1	0.0204823
ENSG00000261284	RBM22P13	16	31874954	31876197	5	2	23018	3.6441	0.00013416	1	0.0204823
ENSG00000251182	LINC02497	4	31172766	31213297	2	1	23103	3.642	0.00013528	1	0.0205875
ENSG00000261669	AC008731.1	16	24814772	24831060	4	1	23247	3.6385	0.00013709	1	0.0207523
ENSG00000163285	GABRG1	4	46037786	46126098	114	14	23297	3.6373	0.00013775	1	0.0207523
ENSG00000251795		1	93303575	93303627	1	1	23362	3.6372	0.0001378	1	0.0207523
ENSG00000201919	RNU6-1022P	1	22314309	22314412	85	20	23270	3.6367	0.0001381	1	0.0207523
ENSG00000040933	INPP4A	2	99061317	99210853	98	16	23264	3.6349	0.00013906	1	0.0208311
ENSG00000265086		17	65840061	65840130	1	1	23298	3.6331	0.00014	1	0.0208641
ENSG00000279243	AP000769.3	11	65254712	65255607	29	8	23198	3.6321	0.00014057	1	0.0208641
ENSG00000239702	RN7SL507P	17	42368226	42368519	20	6	23200	3.6321	0.00014059	1	0.0208641
ENSG00000256612	CYP2B7P	19	41430124	41456565	5	2	23192	3.6298	0.00014183	1	0.0209829
ENSG00000256695	AC003982.1	12	120827349	120833797	42	15	23094	3.6243	0.00014489	1	0.0213695
ENSG00000108825	PTGES3L-AARSD1	17	41102543	41132545	20	3	23252	3.6199	0.00014737	1	0.0216468
ENSG00000162267	ITIH3	3	52828784	52843025	14	3	23175	3.6193	0.0001477	1	0.0216468
ENSG00000267107	PCAT19	19	41960074	42006559	5	1	23228	3.6173	0.00014886	1	0.0216468
ENSG00000214773	AC112512.1	3	47643205	47646167	2	1	23070	3.6165	0.00014932	1	0.0216468
ENSG00000275202	AL161421.1	13	49549103	49551003	3	2	23105	3.616	0.00014961	1	0.0216468
ENSG00000114455	HHLA2	3	108015337	108097132	73	15	23304	3.6142	0.00015062	1	0.0216468
ENSG00000232959	AL356475.1	1	169993218	169993824	11	2	23291	3.6141	0.00015071	1	0.0216468
ENSG00000089280	FUS	16	31191431	31206192	2	1	23102	3.6139	0.0001508	1	0.0216468
ENSG00000227398	KIF9-AS1	3	47205987	47288091	19	4	23257	3.6133	0.00015113	1	0.0216468
ENSG00000256569	AC069234.3	12	121159310	121161442	16	5	23286	3.6131	0.0001513	1	0.0216468
ENSG00000207381	RNU6-950P	12	54711565	54711671	3	1	23149	3.6113	0.00015236	1	0.0216951
ENSG00000055147	FAM114A2	5	153369688	153418481	24	6	23293	3.6104	0.00015284	1	0.0216951
ENSG00000270415	DPPA3P3	13	81689001	81689430	1	1	23083	3.6102	0.000153	1	0.0216951
ENSG00000235016	SEMA3F-AS1	3	50153455	50193518	12	3	23262	3.6088	0.00015379	1	0.0217426
ENSG00000102967	DHODH	16	72042487	72061563	18	5	23238	3.607	0.0001549	1	0.0217826
ENSG00000128915	ICE2	15	60711808	60771344	25	7	23206	3.6066	0.0001551	1	0.0217826
ENSG00000249819	AC112240.1	4	158125614	158126007	3	1	23227	3.6061	0.00015544	1	0.0217826
ENSG00000177238	TRIM72	16	31225342	31242858	16	3	23239	3.6044	0.00015643	1	0.0218572
ENSG00000163938	GNL3	3	52719936	52728508	8	2	23269	3.6005	0.00015879	1	0.0221223
ENSG00000170516	COX7B2	4	46736844	46911248	153	28	23233	3.5984	0.00016008	1	0.0222372
ENSG00000121690	DEPDC7	11	33037410	33055128	4	2	23198	3.5975	0.00016067	1	0.0222432
ENSG00000184908	CLCNKB	1	16370231	16383803	71	14	23244	3.5963	0.0001614	1	0.0222432
ENSG00000152503	TRIM36	5	114460459	114516243	3	2	23136	3.5961	0.00016152	1	0.0222432
ENSG00000006025	OSBPL7	17	45884738	45899200	15	3	23211	3.593	0.00016346	1	0.0223638
ENSG00000169896	ITGAM	16	31271311	31344213	19	5	23213	3.5925	0.00016377	1	0.0223638
ENSG00000218631	AL117344.1	6	157793588	157794203	29	6	23109	3.5924	0.0001638	1	0.0223638
ENSG00000109475	RPL34	4	109541722	109551568	7	2	23228	3.5879	0.00016666	1	0.0226895
ENSG00000249829	AC016559.1	5	78487372	78487570	22	6	23255	3.5848	0.00016869	1	0.0229006
ENSG00000278133	AC135050.6	16	31133556	31135385	8	2	23310	3.5833	0.00016965	1	0.0229657
ENSG00000163873	GRIK3	1	37261128	37499730	145	18	23187	3.5821	0.00017041	1	0.0229817
ENSG00000221436	MIR548F3	5	109849530	109849616	36	10	23271	3.5816	0.00017073	1	0.0229817
ENSG00000167595	PROSER3	19	36249054	36260090	9	3	23200	3.5796	0.00017205	1	0.0230943
ENSG00000257343	AC055716.1	12	53140380	53142092	8	3	23314	3.5783	0.00017295	1	0.0231501
ENSG00000229992	HMGB3P9	1	93112605	93113187	29	7	23266	3.5771	0.00017369	1	0.0231842
ENSG00000135097	MSI1	12	120779133	120806983	199	35	23211	3.5746	0.00017538	1	0.0233446
ENSG00000140474	ULK3	15	75128457	75135538	17	4	23221	3.5706	0.00017808	1	0.0236381
ENSG00000245275	SAP30L-AS1	5	153708997	153825410	89	12	23234	3.569	0.00017917	1	0.0237169
ENSG00000154813	DPH3	3	16299485	16306479	248	54	23246	3.568	0.00017984	1	0.0237399
ENSG00000198251	CYP2A7P2	19	41414385	41416590	3	1	23186	3.5662	0.00018108	1	0.0238103
ENSG00000231829	AL157834.1	10	96901682	96928182	59	16	23296	3.5658	0.00018137	1	0.0238103
ENSG00000258841	EEF1A1P2	14	82127772	82129218	12	2	23332	3.5627	0.00018352	1	0.0240223
ENSG00000199843	RNA5SP358	12	38555268	38555384	34	6	23265	3.562	0.00018399	1	0.0240223
ENSG00000261245	AC093520.2	16	31372599	31373016	3	1	22911	3.5525	0.0001908	1	0.0248435
ENSG00000167985	SDHAF2	11	61197545	61215001	76	18	23123	3.5501	0.00019252	1	0.024912
ENSG00000175787	ZNF169	9	97021593	97063736	64	12	23304	3.55	0.00019262	1	0.024912
ENSG00000224815	AL691447.1	9	97100629	97101015	173	33	23294	3.5496	0.00019289	1	0.024912
ENSG00000263002	ZNF234	19	44645710	44664462	15	2	23265	3.5488	0.00019347	1	0.0249196
ENSG00000160801	PTH1R	3	46919236	46945285	47	10	23196	3.5472	0.00019465	1	0.0250042
ENSG00000199824	RNU6-199P	12	51556684	51556790	54	12	23214	3.5436	0.00019737	1	0.0252856
ENSG00000198496	NBR2	17	41277627	41305688	20	3	23251	3.5404	0.00019973	1	0.0253669
ENSG00000259590	AC015660.2	15	99935384	99936798	8	2	22939	3.5398	0.00020018	1	0.0253669
ENSG00000255568	BRWD1-AS2	21	40685887	40686886	9	2	23305	3.5395	0.00020045	1	0.0253669
ENSG00000255730	AC011462.1	19	41882662	41930906	4	1	23194	3.5386	0.00020113	1	0.0253669
ENSG00000200287	RF00019	2	144654831	144654929	7	2	23128	3.5385	0.00020117	1	0.0253669
ENSG00000161664	ASB16	17	42248074	42256451	20	6	23230	3.5385	0.00020119	1	0.0253669
ENSG00000237728	Z97987.1	1	7442548	7449814	89	14	23252	3.5359	0.00020317	1	0.0255492
ENSG00000183145	RIPPLY3	21	38378863	38391959	32	10	23276	3.5315	0.00020662	1	0.0258182
ENSG00000231382	NBPF21P	3	36657498	36678949	154	44	23213	3.5314	0.00020671	1	0.0258182
ENSG00000223457	HTATSF1P1	6	33205576	33207467	23	3	22847	3.5311	0.00020693	1	0.0258182
ENSG00000176148	TCP11L1	11	33060963	33095109	36	6	23249	3.5282	0.00020917	1	0.0260018
ENSG00000274614	AL390754.1	13	111834458	111835039	4	2	22877	3.5278	0.00020949	1	0.0260018
ENSG00000114904	NEK4	3	52742465	52804965	24	5	23241	3.5268	0.00021033	1	0.0260384
ENSG00000202046	RF00019	2	120949821	120949933	3	1	23327	3.5245	0.00021213	1	0.0261934
ENSG00000004776	HSPB6	19	36245470	36247930	3	1	23260	3.5232	0.00021322	1	0.0262601
ENSG00000177989	ODF3B	22	50968838	50971008	6	2	23156	3.5166	0.00021854	1	0.0268462
ENSG00000196946	ZNF705A	12	8321438	8332642	155	25	23227	3.5152	0.00021973	1	0.0268504
ENSG00000213373	LINC00671	17	41026687	41050721	39	5	23249	3.5146	0.00022022	1	0.0268504
ENSG00000198863	RUNDC1	17	41132582	41145707	17	3	23023	3.5145	0.00022026	1	0.0268504
ENSG00000198130	HIBCH	2	191068647	191184771	152	19	23284	3.5107	0.00022345	1	0.0271412
ENSG00000196772	OR14A16	1	247978102	247979031	17	3	23280	3.51	0.00022408	1	0.0271412
ENSG00000108852	MPP2	17	41952725	41987079	66	16	23201	3.5097	0.00022435	1	0.0271412
ENSG00000248599	AC018781.1	8	102064282	102088479	14	3	23121	3.5087	0.00022518	1	0.0271538
ENSG00000130957	FBP2	9	97321002	97356075	23	6	23317	3.5082	0.00022559	1	0.0271538
ENSG00000132170	PPARG	3	12328867	12475855	36	6	23265	3.503	0.00023006	1	0.0276222
ENSG00000260009	LINC02130	16	14456966	14464123	2	1	23113	3.5022	0.00023068	1	0.0276273
ENSG00000279181	AC110801.1	2	74225464	74225675	5	1	23173	3.5001	0.00023258	1	0.0277671
ENSG00000256458	AC080075.1	2	204193182	204193949	4	2	23311	3.4996	0.00023301	1	0.0277671
ENSG00000228782	MRPL45P2	17	45527934	45569858	106	28	23228	3.4972	0.00023509	1	0.0279453
ENSG00000085719	CPNE3	8	87526656	87573726	44	10	23303	3.4953	0.00023679	1	0.0280775
ENSG00000184988	TMEM106A	17	41363894	41372061	45	9	23243	3.4898	0.00024165	1	0.0285829
ENSG00000231178	AL357832.1	6	159774954	159775705	6	2	23294	3.486	0.00024519	1	0.02893
ENSG00000047849	MAP4	3	47892186	48130762	111	15	23276	3.4833	0.00024766	1	0.0291142
ENSG00000197476	AC034105.1	16	31973384	31973702	31	3	23265	3.4829	0.00024797	1	0.0291142
ENSG00000130559	CAMSAP1	9	138700333	138799074	89	17	23173	3.4803	0.00025041	1	0.0293287
ENSG00000197070	ARRDC1	9	140500106	140509810	31	3	23215	3.4773	0.00025324	1	0.0295876
ENSG00000084110	HAL	12	96366440	96390143	14	4	23241	3.473	0.00025732	1	0.0298894
ENSG00000100201	DDX17	22	38879445	38902342	7	2	23197	3.473	0.00025736	1	0.0298894
ENSG00000233460	RPL35AP31	13	72420113	72420449	1	1	23090	3.4726	0.0002577	1	0.0298894
ENSG00000242020	RN7SL68P	5	140858883	140859190	8	3	23272	3.4716	0.0002587	1	0.0299328
ENSG00000129245	FXR2	17	7494548	7518185	11	4	23178	3.4691	0.00026114	1	0.0300994
ENSG00000140678	ITGAX	16	31366455	31394318	24	5	23237	3.4688	0.0002614	1	0.0300994
ENSG00000197291	RAMP2-AS1	17	40905932	40913275	6	2	23263	3.4671	0.00026308	1	0.030159
ENSG00000114349	GNAT1	3	50229045	50233949	7	3	23191	3.467	0.00026318	1	0.030159
ENSG00000184857	TMEM186	16	8889037	8891505	14	4	23270	3.4655	0.00026458	1	0.0302469
ENSG00000259284	LINC02349	15	62022049	62023588	10	3	23238	3.4622	0.00026793	1	0.0305568
ENSG00000206592	RF00425	5	78516765	78516896	21	5	23234	3.4584	0.00027165	1	0.0309073
ENSG00000118985	ELL2	5	95220802	95297775	115	9	23253	3.4547	0.00027547	1	0.0312675
ENSG00000171812	COL8A2	1	36560837	36590821	38	7	23162	3.4539	0.00027624	1	0.0312806
ENSG00000162892	IL24	1	207070788	207077484	28	2	23200	3.4529	0.00027727	1	0.031323
ENSG00000115665	SLC5A7	2	108602979	108630450	18	4	23231	3.4485	0.00028188	1	0.0317687
ENSG00000254930	LINC02545	11	13866409	13892163	2	1	22984	3.4469	0.00028354	1	0.0318618
ENSG00000241218	AC063944.2	3	107046677	107048044	29	7	23298	3.4464	0.00028404	1	0.0318618
ENSG00000157578	LCA5L	21	40777770	40817703	50	8	23295	3.4447	0.00028582	1	0.0319864
ENSG00000258977	LINC01467	14	82071691	82089405	12	4	23158	3.4433	0.00028733	1	0.0320567
ENSG00000229815	CCNB1IP1P1	1	45424229	45425067	22	5	23279	3.4429	0.00028779	1	0.0320567
ENSG00000174175	SELP	1	169558090	169599431	71	12	23291	3.4414	0.00028931	1	0.0321219
ENSG00000131069	ACSS2	20	33464238	33515765	61	11	23321	3.4411	0.00028972	1	0.0321219
ENSG00000177479	ARIH2	3	48956254	49023815	44	8	23280	3.4385	0.00029246	1	0.0323507
ENSG00000149179	C11orf49	11	46958298	47185936	96	13	23253	3.437	0.0002941	1	0.0324152
ENSG00000008988	RPS20	8	56979854	56987140	37	8	23276	3.4367	0.0002944	1	0.0324152
ENSG00000207523	SNORA66	1	93306276	93306408	2	1	23338	3.434	0.00029742	1	0.0326724
ENSG00000268403	AC132192.2	11	9481103	9482249	4	2	23122	3.4245	0.00030798	1	0.0337549
ENSG00000114353	GNAI2	3	50263724	50296787	12	2	23185	3.4235	0.00030912	1	0.0338023
ENSG00000257125	KRT127P	12	53145762	53147605	40	10	23291	3.4213	0.00031165	1	0.0340012
ENSG00000178057	NDUFAF3	3	49057892	49060928	23	6	23294	3.4179	0.00031548	1	0.0343406
ENSG00000248320	THAP12P9	4	45325270	45328045	21	4	23272	3.4164	0.00031731	1	0.0344243
ENSG00000266341	AC004477.2	17	46137745	46138031	5	2	23309	3.416	0.00031769	1	0.0344243
ENSG00000222257	RN7SKP199	4	45997136	45997440	5	1	23314	3.4146	0.00031944	1	0.034506
ENSG00000143515	ATP8B2	1	154298029	154323783	44	13	23238	3.4138	0.00032033	1	0.034506
ENSG00000236733	AL354794.1	9	71437319	71458191	9	2	23290	3.4136	0.00032061	1	0.034506
ENSG00000126581	BECN1	17	40962152	40976305	10	1	23274	3.4126	0.00032177	1	0.034553
ENSG00000233683	AC004965.1	7	101032149	101032361	36	8	23146	3.411	0.00032359	1	0.0346706
ENSG00000164930	FZD6	8	104310661	104345087	59	13	23270	3.4092	0.00032578	1	0.0348271
ENSG00000007402	CACNA2D2	3	50400230	50541675	216	16	23192	3.4078	0.0003275	1	0.0349328
ENSG00000078804	TP53INP2	20	33292094	33301243	27	5	23272	3.4051	0.00033065	1	0.0351455
ENSG00000162971	TYW5	2	200794698	200820459	261	45	23245	3.4044	0.00033158	1	0.0351455
ENSG00000176058	TPRN	9	140086069	140095250	12	2	23177	3.4043	0.0003317	1	0.0351455
ENSG00000250407	AC008728.1	5	145942789	145996567	55	8	23220	3.4006	0.00033618	1	0.0355062
ENSG00000218359	SUMO2P13	6	17582265	17582536	88	19	23192	3.4003	0.00033659	1	0.0355062
ENSG00000138442	WDR12	2	203739505	203776949	115	17	23249	3.3953	0.00034273	1	0.0360742
ENSG00000227510	LINC01442	13	61491135	61515902	141	24	23266	3.3927	0.00034602	1	0.0363405
ENSG00000258036	KRT125P	12	53123301	53129926	17	4	23313	3.3918	0.00034713	1	0.0363771
ENSG00000234219	CDCA4P4	1	207935929	207936608	6	3	23268	3.3858	0.00035481	1	0.0370705
ENSG00000108830	RND2	17	41177258	41184053	10	1	23223	3.3852	0.00035568	1	0.0370705
ENSG00000213713	PIGCP1	11	33097112	33098006	14	2	23288	3.3848	0.00035609	1	0.0370705
ENSG00000233232	NPIPB7	16	28467693	28481868	22	6	23195	3.3843	0.00035685	1	0.0370705
ENSG00000236383	LINC00854	17	41368960	41383338	8	1	23275	3.3833	0.00035814	1	0.0371238
ENSG00000101460	MAP1LC3A	20	33134658	33148149	46	5	23230	3.3812	0.0003609	1	0.0372793
ENSG00000258297	AP001157.1	11	66433507	66435845	1	1	23264	3.3809	0.0003612	1	0.0372793
ENSG00000103510	KAT8	16	31127075	31142714	14	4	23211	3.3764	0.00036722	1	0.0377682
ENSG00000164574	GALNT10	5	153570290	153800544	336	42	23265	3.3756	0.00036832	1	0.0377682
ENSG00000102763	VWA8	13	42140973	42535256	192	44	23250	3.3747	0.00036946	1	0.0377682
ENSG00000163832	ELP6	3	47537130	47555251	71	10	23248	3.3739	0.00037058	1	0.0377682
ENSG00000207022	RF00432	1	93311616	93311739	5	1	23320	3.3738	0.00037067	1	0.0377682
ENSG00000178852	EFCAB13	17	45401347	45518678	30	10	23247	3.3736	0.0003709	1	0.0377682
ENSG00000276431	AC023511.2	12	30322814	30323024	16	1	23301	3.3732	0.00037147	1	0.0377682
ENSG00000274376	ADAMTS7P1	15	82590891	82626963	35	6	23205	3.3714	0.0003739	1	0.037856
ENSG00000202300	RNU6-487P	1	203288124	203288227	46	7	23235	3.371	0.00037441	1	0.037856
ENSG00000068079	IFI35	17	41158742	41166473	26	4	23232	3.3708	0.00037471	1	0.037856
ENSG00000107147	KCNT1	9	138594031	138687354	104	17	23105	3.3683	0.00037818	1	0.038126
ENSG00000064205	WISP2	20	43343485	43356452	47	4	23217	3.3672	0.00037973	1	0.0382016
ENSG00000273063	AC007250.1	2	58468484	58468821	1	1	23298	3.3664	0.0003808	1	0.0382038
ENSG00000242797	GLYCTK-AS1	3	52322596	52333083	58	10	23281	3.3657	0.00038169	1	0.0382038
ENSG00000170271	FAXDC2	5	154198051	154238812	37	7	23273	3.3654	0.00038215	1	0.0382038
ENSG00000125386	FAM193A	4	2538358	2734292	69	13	23181	3.3643	0.00038364	1	0.0382727
ENSG00000102781	KATNAL1	13	30776767	30881621	86	21	23114	3.3607	0.00038879	1	0.0387057
ENSG00000078177	N4BP2	4	40058446	40159872	90	29	23142	3.3577	0.00039302	1	0.0390454
ENSG00000207947	MIR152	17	46114527	46114613	7	3	23243	3.3563	0.000395	1	0.0391607
ENSG00000273448	AC006480.2	7	66798034	66799370	6	2	23222	3.3546	0.00039743	1	0.0393201
ENSG00000164087	POC1A	3	52109269	52188706	45	7	23282	3.3538	0.0003985	1	0.0393445
ENSG00000233723	LINC01122	2	58654934	59290901	131	34	23224	3.3492	0.00040516	1	0.0399195
ENSG00000126561	STAT5A	17	40439565	40463961	54	11	23265	3.3484	0.00040637	1	0.0399564
ENSG00000224675	AC009227.1	2	155292365	155313950	14	4	23271	3.3469	0.00040858	1	0.0400912
ENSG00000257878	AC007298.2	12	96390299	96405267	9	2	23275	3.3463	0.00040947	1	0.0400962
ENSG00000244558	KCNK15-AS1	20	43323533	43374662	24	2	23112	3.3448	0.00041164	1	0.0401568
ENSG00000230014	LINC00709	10	9317796	9329020	6	2	23161	3.3448	0.00041177	1	0.0401568
ENSG00000200650	RNA5SP114	2	189141459	189141571	3	1	23171	3.3439	0.00041305	1	0.0401996
ENSG00000148798	INA	10	105036920	105050108	44	14	23264	3.3429	0.00041457	1	0.0402546
ENSG00000251075	HTT-AS	4	3065198	3076241	23	5	23194	3.3424	0.0004153	1	0.0402546
ENSG00000277672	AC011603.4	12	49468822	49469585	3	1	23267	3.341	0.00041737	1	0.0403122
ENSG00000231407	AL354732.1	1	170429594	170501788	154	19	23305	3.3406	0.00041802	1	0.0403122
ENSG00000114648	KLHL18	3	47324436	47388306	24	4	23240	3.3401	0.00041868	1	0.0403122
ENSG00000251904	RNA5SP272	8	89408666	89408776	12	2	23342	3.3395	0.00041963	1	0.0403122
ENSG00000267638	AC023855.1	17	42193280	42197963	1	1	23039	3.3386	0.000421	1	0.0403122
ENSG00000260368	AC027373.1	8	101925475	101926616	4	1	23232	3.3375	0.00042275	1	0.0403122
ENSG00000203722	RAET1G	6	150238014	150244257	234	41	23243	3.3374	0.00042277	1	0.0403122
ENSG00000197557	TTC30A	2	178477720	178483694	40	6	23230	3.3368	0.00042373	1	0.0403122
ENSG00000263841	RN7SL44P	1	153472943	153473240	32	4	23277	3.3366	0.00042408	1	0.0403122
ENSG00000145020	AMT	3	49454208	49460186	18	4	23310	3.3364	0.00042433	1	0.0403122
ENSG00000132881	RSG1	1	16558195	16563657	6	3	23189	3.3331	0.00042936	1	0.0407091
ENSG00000119523	ALG2	9	101979649	101984238	15	4	23166	3.3318	0.00043141	1	0.0407909
ENSG00000221518	RNU6ATAC16P	3	52594586	52594723	4	1	23291	3.3315	0.00043193	1	0.0407909
ENSG00000089558	KCNH4	17	40308909	40333296	39	4	23313	3.3279	0.00043749	1	0.041206
ENSG00000155016	CYP2U1	4	108852525	108874613	96	12	23233	3.3276	0.00043805	1	0.041206
ENSG00000213246	SUPT4H1	17	56422539	56430454	13	4	23230	3.3252	0.00044184	1	0.0414264
ENSG00000148488	ST8SIA6	10	17361873	17496329	88	16	23214	3.3247	0.00044262	1	0.0414264
ENSG00000188277	C15orf62	15	41062278	41064647	2	1	23167	3.3239	0.00044379	1	0.0414264
ENSG00000201662	RNU6-60P	13	49562051	49562153	2	1	23105	3.3239	0.00044386	1	0.0414264
ENSG00000178802	MPI	15	75182348	75194560	22	5	23259	3.3224	0.00044625	1	0.0415682
ENSG00000215520	RPS4XP4	1	20852482	20853244	41	9	23249	3.3167	0.00045545	1	0.0423427
ENSG00000262119	AL079343.1	14	27061953	27063723	9	2	23223	3.3157	0.0004571	1	0.0423554
ENSG00000221783	MIR1183	7	21510676	21510764	5	2	23202	3.3155	0.00045736	1	0.0423554
ENSG00000216157		1	23075310	23075404	4	1	23224	3.3149	0.00045836	1	0.0423659
ENSG00000240828	RPL21P4	17	41231319	41231797	13	1	23263	3.3142	0.00045956	1	0.0423949
ENSG00000151690	MFSD6	2	191273081	191367041	195	18	23228	3.3133	0.00046106	1	0.0424513
ENSG00000259314	AC103739.2	15	91147457	91157790	5	1	23158	3.3125	0.00046231	1	0.0424845
ENSG00000232587	EEF1A1P3	13	28788650	28790034	4	2	23215	3.3111	0.00046458	1	0.0426112
ENSG00000107821	KAZALD1	10	102821598	102825349	45	8	23281	3.3102	0.00046608	1	0.0426669
ENSG00000136531	SCN2A	2	166095912	166248820	108	23	23257	3.3094	0.00046744	1	0.0427095
ENSG00000172680	MOS	8	57025501	57026541	5	2	23230	3.3036	0.00047722	1	0.0435199
ENSG00000174807	CD248	11	66081958	66084515	20	6	23113	3.3029	0.00047837	1	0.0435417
ENSG00000237745	RPL22P8	2	108531404	108531742	2	1	23216	3.3019	0.00048011	1	0.043617
ENSG00000173757	STAT5B	17	40351186	40428424	10	1	23283	3.3003	0.00048285	1	0.0437827
ENSG00000159111	MRPL10	17	45900638	45908900	19	3	23303	3.2996	0.00048404	1	0.0438075
ENSG00000232748	AC135050.1	16	31067781	31074124	17	5	23243	3.2983	0.00048641	1	0.0439387
ENSG00000267681	AC135721.1	17	41296973	41297272	3	1	23308	3.2957	0.00049081	1	0.0442525
ENSG00000214946	TBC1D26	17	15635561	15652506	21	3	23220	3.2939	0.00049407	1	0.0444626
ENSG00000257467	PPFIA2-AS1	12	81664454	81706201	19	6	23259	3.2887	0.00050323	1	0.0451197
ENSG00000250416	SEC63P2	4	35489434	35491372	16	3	23290	3.2887	0.00050326	1	0.0451197
ENSG00000101057	MYBL2	20	42295659	42345136	73	18	23219	3.2873	0.00050585	1	0.0452669
ENSG00000068120	COASY	17	40714165	40718293	22	1	23290	3.2809	0.00051737	1	0.0461263
ENSG00000250472	TRIM36-IT1	5	114484461	114485341	4	1	23175	3.2808	0.00051762	1	0.0461263
ENSG00000283258	AC007491.1	16	54662875	54691574	8	3	23198	3.2801	0.00051884	1	0.0461263
ENSG00000214941	ZSWIM7	17	15879874	15903006	18	4	23200	3.2795	0.00052003	1	0.0461263
ENSG00000181555	SETD2	3	47058179	47205457	112	10	23286	3.2793	0.00052028	1	0.0461263
ENSG00000139910	NOVA1	14	26915094	27066960	25	3	23300	3.2759	0.0005266	1	0.0466002
ENSG00000272886	DCP1A	3	53317448	53381637	23	5	23141	3.2742	0.00052978	1	0.0467949
ENSG00000141294	LRRC46	17	45908993	45915079	5	1	23323	3.2726	0.00053289	1	0.0469828
ENSG00000144120	TMEM177	2	120436743	120444083	25	5	23265	3.2706	0.00053664	1	0.0472263
ENSG00000267489	LINC01837	19	32350009	32562988	41	10	23237	3.2655	0.00054634	1	0.0479916
ENSG00000238813	RF00019	2	166980004	166980107	7	3	23256	3.2638	0.00054957	1	0.0481867
ENSG00000239272	RPL21P10	14	78149545	78150332	14	5	23331	3.2627	0.00055181	1	0.0482945
ENSG00000250624	MTCYBP43	4	30886065	30886804	5	2	23252	3.2581	0.00056081	1	0.0489924
ENSG00000108828	VAT1	17	41166622	41174435	33	1	23241	3.2572	0.00056257	1	0.0490565
ENSG00000213757	AC020898.1	5	78579955	78580741	4	2	23316	3.2554	0.00056612	1	0.0492762
ENSG00000276234	TADA2A	17	35766965	35839835	26	6	23232	3.2517	0.00057359	1	0.0498356
ENSG00000227623	AC010881.1	2	103892362	103892596	2	1	23338	3.2508	0.00057544	1	0.0499056

## Sheet: GGE_H-MAGMA_Fetal
GENE	GENE NAME	CHR	START	STOP	NSNPS	NPARAM	N	ZSTAT	P	Bonferroni	FDR
ENSG00000233723	LINC01122	2	58654934	59290901	160	40	23258	7.675	8.2712e-15	3.934444416e-10	3.934444416e-10
ENSG00000251738		2	58289716	58289800	57	9	23225	7.3521	9.7533e-14	4.639449744e-09	2.319724872e-09
ENSG00000231043	AC007238.1	2	58687427	58689167	15	5	23244	7.0657	7.9914e-13	3.801349152e-08	1.267116384e-08
ENSG00000120049	KCNIP2	10	103585731	103603677	46	9	23258	6.8507	3.675e-12	1.748124e-07	4.335728064e-08
ENSG00000028116	VRK2	2	58134786	58387055	52	15	23199	6.8198	4.5574e-12	2.167864032e-07	4.335728064e-08
ENSG00000233036	KRTAP8-2P	21	32174560	32174745	5	1	23328	6.63	1.6788e-11	7.98571584e-07	1.26850265142857e-07
ENSG00000178966	RMI1	9	86595713	86618989	9	2	23288	6.6143	1.8667e-11	8.87951856e-07	1.26850265142857e-07
ENSG00000197506	SLC28A3	9	86890372	86955598	83	11	23272	6.5053	3.8757e-11	1.843592976e-06	2.30449122e-07
ENSG00000065000	AP3D1	19	2100987	2151556	35	1	23160	6.3359	1.1799e-10	5.61254832e-06	6.2361648e-07
ENSG00000164219	PGGT1B	5	114539709	114598569	55	13	23204	6.1336	4.2949e-10	2.042998032e-05	2.042998032e-06
ENSG00000251628	AC106789.1	5	113391703	113392871	42	2	23201	6.0793	6.0362e-10	2.871299616e-05	2.61027237818182e-06
ENSG00000248616	AC109439.1	5	136193317	136194031	37	6	23303	5.8923	1.9048e-09	9.06075264e-05	7.5506272e-06
ENSG00000272104	Z84492.2	3	50388323	50405354	1	1	23303	5.8728	2.143e-09	0.000101938	7.84140184615385e-06
ENSG00000141279	NPEPPS	17	45600323	45700642	91	20	23260	5.7736	3.879e-09	0.000184516	1.31797337142857e-05
ENSG00000281358	RASSF1-AS1	3	50374942	50375731	3	1	23314	5.742	4.677e-09	0.000222476	1.48317024e-05
ENSG00000271615	ACTG1P22	2	57982563	57993187	16	6	23166	5.7288	5.0585e-09	0.000240623	1.50389205e-05
ENSG00000120029	C10orf76	10	103605356	103815950	138	19	23286	5.6838	6.586e-09	0.000313283	1.84284028235294e-05
ENSG00000068028	RASSF1	3	50367213	50378367	7	1	23269	5.6023	1.0579e-08	0.000503222	2.61314808e-05
ENSG00000236596	AC092568.1	2	104110699	104112300	31	2	23297	5.6014	1.063e-08	0.000505648	2.61314808e-05
ENSG00000231723	AC018880.2	2	104240088	104240288	32	4	23251	5.5957	1.0987e-08	0.00052263	2.61314808e-05
ENSG00000233426	EIF3FP3	2	58478575	58479660	3	2	23286	5.571	1.2667e-08	0.000602544	2.86925645714286e-05
ENSG00000232597	AC013727.1	2	104473117	104496667	296	56	23215	5.3979	3.3716e-08	0.0016038	7.29001221818182e-05
ENSG00000231616	AL354733.2	9	86446501	86483447	17	3	23266	5.3569	4.2338e-08	0.00201393	8.75623471304348e-05
ENSG00000188338	SLC38A3	3	50242679	50258918	2	1	23242	5.3368	4.7304e-08	0.00225016	9.3756528e-05
ENSG00000197683	KRTAP26-1	21	31691442	31692634	19	4	23299	5.2955	5.9361e-08	0.00282368	0.000112947
ENSG00000271858	Z84492.1	3	50402765	50405628	1	1	23302	5.2834	6.341e-08	0.00301629	0.000116011
ENSG00000196544	BORCS6	17	8091651	8094225	8	2	23180	5.239	8.0737e-08	0.0038405	0.000142241
ENSG00000152377	SPOCK1	5	136310987	136835037	204	24	23220	5.224	8.7554e-08	0.00416477	0.000148742
ENSG00000138386	NAB1	2	191513796	191557492	14	5	23123	5.165	1.2024e-07	0.00571958	0.000197227
ENSG00000251776	RN7SKP242	9	85815855	85816143	86	8	23276	5.1482	1.3153e-07	0.00625662	0.000208554
ENSG00000265227	MIR4699	12	81552167	81552240	9	3	23297	5.0975	1.7209e-07	0.00818598	0.000264064
ENSG00000271002	AC129492.5	17	8102441	8102755	7	3	23237	5.091	1.7812e-07	0.00847281	0.000264775
ENSG00000260003	AC018767.2	16	8326265	8345702	31	6	23260	5.0751	1.9363e-07	0.00921059	0.000279109
ENSG00000227840	KRTAP8-3P	21	32179250	32179437	95	8	23301	5.0612	2.0835e-07	0.00991079	0.000291494
ENSG00000107819	SFXN3	10	102790991	102801001	4	2	23032	5.0355	2.3836e-07	0.0113383	0.000323952
ENSG00000171735	CAMTA1	1	6845384	7829766	670	102	23173	5.0151	2.6499e-07	0.012605	0.00035014
ENSG00000252461	RF00416	16	28892801	28892928	1	1	22884	5.0067	2.768e-07	0.0131668	0.000355508
ENSG00000114861	FOXP1	3	71003844	71633140	147	40	23159	5.0018	2.84e-07	0.0135093	0.000355508
ENSG00000179564	LSMEM2	3	50316458	50325545	1	1	23344	4.993	2.973e-07	0.014142	0.000362615
ENSG00000264019	AC018521.2	17	46024168	46025641	7	2	23236	4.9656	3.4238e-07	0.0162863	0.000407158
ENSG00000178977	LINC00324	17	8123960	8127361	4	2	23194	4.9442	3.8225e-07	0.0181829	0.000443485
ENSG00000250973	KRTAP13-6P	21	31728833	31729203	52	3	23242	4.9387	3.9332e-07	0.0187094	0.000445463
ENSG00000179111	HES7	17	8023908	8027402	52	10	23219	4.9152	4.4344e-07	0.0210936	0.000469475
ENSG00000178971	CTC1	17	8128139	8151362	19	5	23227	4.915	4.4388e-07	0.0211145	0.000469475
ENSG00000207922	MIR566	3	50210759	50210852	5	2	23275	4.9149	4.4413e-07	0.0211264	0.000469475
ENSG00000114388	NPRL2	3	50384919	50388522	2	1	23279	4.8794	5.3196e-07	0.0253043	0.000544634
ENSG00000228509	AC006460.1	2	191541670	191573442	11	3	23224	4.876	5.4128e-07	0.0257476	0.000544634
ENSG00000264451	AC036222.1	17	46537732	46543402	89	10	23310	4.8729	5.4981e-07	0.0261534	0.000544634
ENSG00000172081	MOB3A	19	2071037	2096331	29	2	23200	4.8689	5.6103e-07	0.0266871	0.000544634
ENSG00000250242	AC094104.1	5	114423589	114424172	1	1	23345	4.8629	5.784e-07	0.0275133	0.000550267
ENSG00000202322	RNA5SP131	3	50457212	50457330	16	3	23162	4.8012	7.8849e-07	0.0375069	0.000735429
ENSG00000001617	SEMA3F	3	50192524	50226508	12	4	23236	4.7944	8.1575e-07	0.0388036	0.000746223
ENSG00000120068	HOXB8	17	46689708	46692301	18	7	23203	4.788	8.422e-07	0.0400618	0.000755882
ENSG00000099840	IZUMO4	19	2096868	2099589	14	1	23055	4.7795	8.7871e-07	0.0417985	0.000760137
ENSG00000265478	AC107982.3	17	18713269	18714253	5	2	23108	4.7794	8.789e-07	0.0418075	0.000760137
ENSG00000221849	AC018880.1	2	104144078	104145719	12	2	23344	4.7547	9.9351e-07	0.0472593	0.0008397
ENSG00000120075	HOXB5	17	46668619	46671323	26	7	23252	4.7522	1.0062e-06	0.0478629	0.0008397
ENSG00000165119	HNRNPK	9	86582998	86595519	40	7	23294	4.7207	1.1753e-06	0.0559067	0.000960874
ENSG00000241360	PDXP	22	38054734	38062941	19	2	23183	4.7178	1.1918e-06	0.0566915	0.000960874
ENSG00000235058	ZMYND10-AS1	3	50378537	50383128	3	1	23203	4.6845	1.4032e-06	0.0667474	0.00110498
ENSG00000141293	SKAP1	17	46210802	46507581	66	15	23255	4.6825	1.417e-06	0.0674039	0.00110498
ENSG00000186952	TMEM232	5	109755805	110062366	47	12	23225	4.6756	1.4654e-06	0.0697061	0.00110984
ENSG00000183640	KRTAP8-1	21	32185015	32185570	7	1	23257	4.675	1.4699e-06	0.0699202	0.00110984
ENSG00000232888	RPS11P5	12	133402287	133402770	4	2	23129	4.665	1.5434e-06	0.0734165	0.00114713
ENSG00000179094	PER1	17	8043790	8059678	15	3	23134	4.621	1.9099e-06	0.0908501	0.00139769
ENSG00000108312	UBTF	17	42282401	42298994	9	3	23200	4.6146	1.9688e-06	0.0936519	0.00141897
ENSG00000108465	CDK5RAP3	17	46047900	46059138	56	11	23203	4.6091	2.022e-06	0.0961825	0.00143556
ENSG00000134824	FADS2	11	61560452	61634826	97	20	23188	4.5948	2.1657e-06	0.103018	0.00151497
ENSG00000241333	RN7SL385P	22	38065473	38065746	3	1	23290	4.5759	2.3705e-06	0.11276	0.00161034
ENSG00000229109	AL137847.1	9	85834246	85849157	81	22	23229	4.5735	2.3983e-06	0.114082	0.00161034
ENSG00000236107	AC010127.1	2	166813909	167158294	60	12	23268	4.5724	2.4114e-06	0.114705	0.00161034
ENSG00000176046	NUPR1	16	28544029	28550495	4	2	23205	4.5673	2.4699e-06	0.117488	0.00161034
ENSG00000220205	VAMP2	17	8062467	8066864	7	1	23203	4.5672	2.4713e-06	0.117555	0.00161034
ENSG00000246465	AC138904.1	16	28296206	28303385	3	2	23035	4.556	2.6072e-06	0.124019	0.00167594
ENSG00000214362	RPS3AP36	10	97354355	97355129	47	11	23250	4.5425	2.7789e-06	0.132187	0.00176249
ENSG00000240405	SAMMSON	3	70048728	70064469	5	2	23176	4.5392	2.8231e-06	0.134289	0.00176696
ENSG00000160007	ARHGAP35	19	47421933	47508334	46	12	23167	4.5309	2.9362e-06	0.139669	0.00179484
ENSG00000107833	NPM3	10	103541082	103543170	2	1	22825	4.5304	2.9431e-06	0.139997	0.00179484
ENSG00000251075	HTT-AS	4	3065198	3076241	27	7	23267	4.5125	3.204e-06	0.152408	0.00192921
ENSG00000233360	Z83844.2	22	38037839	38054384	11	2	23166	4.5015	3.3733e-06	0.160461	0.00199081
ENSG00000250107	CACNA1G-AS1	17	48633568	48639469	1	1	23201	4.5005	3.39e-06	0.161256	0.00199081
ENSG00000263741	MIR548AS	13	93142416	93142473	8	2	23298	4.4691	3.9274e-06	0.186819	0.00227828
ENSG00000184486	POU3F2	6	99282468	99287346	139	24	23275	4.4485	4.3242e-06	0.205694	0.00244253
ENSG00000274749	KRTAP7-1	21	32201357	32202078	7	1	23070	4.4472	4.3498e-06	0.206911	0.00244253
ENSG00000163092	XIRP2	2	167744997	168116263	419	57	23244	4.4465	4.3646e-06	0.207615	0.00244253
ENSG00000108309	RUNDC3A	17	42385927	42396039	12	3	23164	4.4318	4.6732e-06	0.222295	0.00258482
ENSG00000179029	TMEM107	17	8076555	8079717	10	2	23192	4.4129	5.0987e-06	0.242535	0.00278776
ENSG00000235016	SEMA3F-AS1	3	50153455	50193518	9	3	23181	4.4065	5.2537e-06	0.249908	0.00283986
ENSG00000282564	AL133516.1	1	230562237	230572568	2	1	23297	4.3992	5.4327e-06	0.258423	0.00290363
ENSG00000200463	SNORD118	17	8076772	8076905	6	2	23174	4.3881	5.7172e-06	0.271956	0.00302173
ENSG00000271849	AC012603.1	5	109023503	109024030	12	4	23293	4.3838	5.8322e-06	0.277426	0.00304814
ENSG00000266824	AC129492.4	17	8080130	8086130	6	2	23242	4.3792	5.9552e-06	0.283277	0.00304814
ENSG00000201955	RNY3P1	5	78466057	78466158	7	3	23315	4.3791	5.9594e-06	0.283477	0.00304814
ENSG00000080709	KCNN2	5	113696642	113832197	506	60	23217	4.3667	6.3071e-06	0.300016	0.00319166
ENSG00000227463	AL390838.1	9	86678358	86709492	4	2	22944	4.3586	6.5441e-06	0.31129	0.00327673
ENSG00000271841	RNU7-10P	3	17706455	17706517	5	1	23345	4.3362	7.2492e-06	0.34483	0.00359198
ENSG00000010319	SEMA3G	3	52467069	52479043	82	11	23207	4.3304	7.4411e-06	0.353958	0.00364905
ENSG00000099377	HSD3B7	16	30996528	31000473	34	8	23191	4.3233	7.6852e-06	0.36557	0.0037303
ENSG00000257105	AC006581.1	12	9139771	9149162	3	2	23214	4.3119	8.0937e-06	0.385001	0.0038889
ENSG00000140557	ST8SIA2	15	92937058	93011958	40	9	23105	4.306	8.3135e-06	0.395457	0.00395457
ENSG00000251132	AC094104.2	5	114366970	114367591	46	8	23227	4.2984	8.602e-06	0.40918	0.00405129
ENSG00000227623	AC010881.1	2	103892362	103892596	26	5	23226	4.2912	8.8872e-06	0.422746	0.00414457
ENSG00000263620	AC129492.3	17	8054134	8066293	6	1	23213	4.2787	9.4007e-06	0.447172	0.00434148
ENSG00000108511	HOXB6	17	46673113	46682354	97	18	23291	4.2631	1.0078e-05	0.47939	0.00460277
ENSG00000233929	MT1XP1	1	16567708	16567893	5	1	23191	4.2613	1.016e-05	0.483291	0.00460277
ENSG00000136449	MYCBPAP	17	48585745	48608858	11	4	23152	4.25	1.0688e-05	0.508407	0.00479629
ENSG00000125386	FAM193A	4	2538358	2734292	42	8	23147	4.2257	1.1912e-05	0.56663	0.00525362
ENSG00000230848	AL360268.2	9	130801414	130819641	3	2	23106	4.2254	1.1928e-05	0.567391	0.00525362
ENSG00000103496	STX4	16	31044416	31051489	9	2	23214	4.212	1.2656e-05	0.602021	0.00552312
ENSG00000284052	AC006460.2	2	191472386	191514566	9	4	23017	4.2097	1.2784e-05	0.608109	0.00552827
ENSG00000242737	AC012170.1	15	50758935	50759293	7	2	23284	4.2061	1.2991e-05	0.617956	0.00556717
ENSG00000167395	ZNF646	16	31085743	31095517	12	2	23236	4.2018	1.3241e-05	0.629848	0.00562364
ENSG00000102781	KATNAL1	13	30776767	30881621	63	17	23106	4.1993	1.3385e-05	0.636698	0.00563449
ENSG00000005206	SPPL2B	19	2328629	2354804	38	6	23002	4.1892	1.3996e-05	0.665762	0.00579222
ENSG00000271137	AC006254.3	3	52787542	52788706	3	1	23228	4.1885	1.4038e-05	0.66776	0.00579222
ENSG00000151690	MFSD6	2	191273081	191367041	28	8	23244	4.1871	1.4125e-05	0.671898	0.00579222
ENSG00000235701	PCBP2P1	21	40543056	40544032	9	2	23326	4.1823	1.4429e-05	0.686359	0.0058561
ENSG00000007402	CACNA2D2	3	50400230	50541675	177	14	23169	4.1808	1.4527e-05	0.69102	0.0058561
ENSG00000218357	LINC01644	22	47857048	47882860	5	1	22994	4.1699	1.5239e-05	0.724889	0.0060915
ENSG00000141127	PRPSAP2	17	18759612	18834600	53	7	23276	4.1579	1.6057e-05	0.763799	0.00636499
ENSG00000198844	ARHGEF15	17	8213601	8225834	15	5	23128	4.1509	1.6559e-05	0.787679	0.0065054
ENSG00000037637	FBXO42	1	16573334	16678949	84	7	23303	4.1487	1.6722e-05	0.795432	0.0065054
ENSG00000238285	MRPL50P2	2	204180113	204180594	5	2	23293	4.1453	1.6966e-05	0.807039	0.0065054
ENSG00000222344	RNU6-613P	2	230759062	230759169	7	2	23285	4.144	1.7065e-05	0.811748	0.0065054
ENSG00000236240	GPC5-IT1	13	93136859	93162347	12	3	23017	4.1436	1.7095e-05	0.813175	0.0065054
ENSG00000104885	DOT1L	19	2164148	2232577	2	1	22821	4.1335	1.7866e-05	0.84985	0.00663361
ENSG00000260878	AC104072.1	4	46245565	46246232	34	7	23263	4.1309	1.8069e-05	0.859506	0.00663361
ENSG00000260082	AC106886.1	16	30832389	30833431	42	8	23164	4.1295	1.8175e-05	0.864548	0.00663361
ENSG00000115392	FANCL	2	58386378	58468485	5	1	23303	4.1274	1.8341e-05	0.872445	0.00663361
ENSG00000092345	DAZL	3	16628299	16647006	242	27	23252	4.127	1.8373e-05	0.873967	0.00663361
ENSG00000233133	AC104451.1	3	17747550	17747725	4	1	23327	4.1243	1.8594e-05	0.884479	0.00663361
ENSG00000242012	AC084211.1	3	182082935	182086044	17	4	23256	4.1235	1.8661e-05	0.887666	0.00663361
ENSG00000239702	RN7SL507P	17	42368226	42368519	16	1	23227	4.1232	1.868e-05	0.88857	0.00663361
ENSG00000096696	DSP	6	7541808	7586950	10	4	23263	4.1231	1.8687e-05	0.888903	0.00663361
ENSG00000178921	PFAS	17	8152604	8173803	18	4	23212	4.1197	1.8964e-05	0.90208	0.00668207
ENSG00000235695	AC130472.1	3	47705116	47705424	2	1	23334	4.1179	1.912e-05	0.9095	0.0066875
ENSG00000049283	EPN3	17	48609904	48621111	34	8	23225	4.1125	1.9574e-05	0.931096	0.00679632
ENSG00000108840	HDAC5	17	42154114	42201006	5	2	23198	4.1016	2.0512e-05	0.975715	0.00703463
ENSG00000256538	AC046130.2	12	34190373	34209675	213	31	23295	4.0996	2.0693e-05	0.984325	0.00703463
ENSG00000176095	IP6K1	3	49761727	49823975	43	8	23261	4.0995	2.0704e-05	0.984848	0.00703463
ENSG00000181418	DDN	12	49388932	49393092	2	1	23069	4.0972	2.0911e-05	0.994694	0.00705457
ENSG00000163075	CFAP221	2	120302047	120414237	72	11	23276	4.0907	2.15e-05	1	0.0072022
ENSG00000270285	AC124916.2	3	48080757	48080980	1	1	23335	4.0858	2.196e-05	1	0.00730485
ENSG00000154874	CCDC144B	17	18441114	18528930	99	19	23162	4.0752	2.2989e-05	1	0.00759021
ENSG00000263412	AC004477.1	17	46122503	46125435	12	4	23224	4.0737	2.3137e-05	1	0.00759021
ENSG00000257913	DDN-AS1	12	49392150	49413018	2	1	23193	4.0605	2.4486e-05	1	0.00797774
ENSG00000243188	HNRNPA1P17	3	108044367	108045661	2	1	23266	4.0531	2.5269e-05	1	0.00806704
ENSG00000252787	RF00569	3	52722898	52722977	3	1	23336	4.0517	2.5423e-05	1	0.00806704
ENSG00000212493	SNORD19	3	52723264	52723331	3	1	23336	4.0517	2.5423e-05	1	0.00806704
ENSG00000270166	AL390838.2	9	86693499	86693772	4	1	23167	4.0507	2.5537e-05	1	0.00806704
ENSG00000092096	SLC22A17	14	23815515	23822121	1	1	23254	4.0498	2.563e-05	1	0.00806704
ENSG00000010322	NISCH	3	52489134	52527087	71	7	23252	4.0469	2.5953e-05	1	0.00806704
ENSG00000242419	PCDHGC4	5	140864564	140892546	9	4	23285	4.046	2.6049e-05	1	0.00806704
ENSG00000235672	AC090286.2	17	18811592	18812178	5	2	23254	4.0451	2.6155e-05	1	0.00806704
ENSG00000254206	NPIPB11	16	29392675	29415350	15	5	23247	4.0439	2.629e-05	1	0.00806704
ENSG00000259616	AC104574.2	15	61590990	61927648	25	6	23184	4.0424	2.6456e-05	1	0.00806704
ENSG00000231689	LINC01090	2	188577543	189249040	38	11	23239	4.0395	2.6785e-05	1	0.00811534
ENSG00000105866	SP4	7	21467652	21554440	9	3	23047	4.0362	2.7163e-05	1	0.00817778
ENSG00000260852	FBXL19-AS1	16	30930640	30934590	4	1	23275	4.0277	2.8162e-05	1	0.00840926
ENSG00000254424	AP003733.2	11	61840354	61840524	92	12	23107	4.026	2.837e-05	1	0.00840926
ENSG00000264273	AC107982.2	17	18762667	18764779	9	3	23213	4.0239	2.8623e-05	1	0.00840926
ENSG00000178999	AURKB	17	8108051	8113916	6	3	23258	4.0238	2.8639e-05	1	0.00840926
ENSG00000268475	AC011462.2	19	41931264	41932142	5	1	23252	4.0222	2.883e-05	1	0.00841341
ENSG00000167106	FAM102A	9	130702858	130742792	20	2	23269	4.0183	2.9315e-05	1	0.0084671
ENSG00000237373	BRWD1-IT1	21	40589019	40591731	6	2	23286	4.0174	2.9424e-05	1	0.0084671
ENSG00000171928	TVP23B	17	18684308	18710027	18	8	23156	4.0159	2.9606e-05	1	0.0084671
ENSG00000059573	ALDH18A1	10	97365686	97416463	91	18	23285	4.0127	3.0012e-05	1	0.0084671
ENSG00000141441	GAREM1	18	29843485	30050447	186	28	23219	4.0127	3.0014e-05	1	0.0084671
ENSG00000183604	SMG1P5	16	30278874	30346695	79	15	23191	4.0108	3.0255e-05	1	0.0084671
ENSG00000143595	AQP10	1	154293592	154297801	14	3	23255	4.0108	3.026e-05	1	0.0084671
ENSG00000013561	RNF14	5	141346402	141369856	122	25	23246	4.0006	3.1594e-05	1	0.00878867
ENSG00000232608	TIMM9P2	21	40588550	40589432	6	2	23303	3.9914	3.2844e-05	1	0.00908328
ENSG00000259018	AL049829.2	14	23825615	23826212	3	1	23246	3.9898	3.307e-05	1	0.0090926
ENSG00000010318	PHF7	3	52444673	52457657	51	9	23244	3.9884	3.326e-05	1	0.0090926
ENSG00000163939	PBRM1	3	52579368	52719852	211	10	23223	3.9832	3.4003e-05	1	0.0092426
ENSG00000004534	RBM6	3	49977440	50114685	58	10	23226	3.9787	3.4646e-05	1	0.00936387
ENSG00000261124	AC135050.4	16	31076816	31080567	3	1	23220	3.9732	3.5457e-05	1	0.00952892
ENSG00000197386	HTT	4	3076408	3245686	571	60	23209	3.9656	3.6607e-05	1	0.00971629
ENSG00000086544	ITPKC	19	41223008	41246765	17	3	23250	3.9654	3.663e-05	1	0.00971629
ENSG00000279152	AC129492.7	17	8092251	8093006	6	3	23293	3.9646	3.6767e-05	1	0.00971629
ENSG00000250407	AC008728.1	5	145942789	145996567	270	23	23248	3.958	3.7789e-05	1	0.0099312
ENSG00000183527	PSMG1	21	40546695	40555777	17	3	23315	3.9522	3.8714e-05	1	0.0101184
ENSG00000244732	RN7SL870P	3	47601721	47602014	1	1	23225	3.9377	4.113e-05	1	0.0106911
ENSG00000235957	COX7CP1	13	49761615	49761806	4	1	23207	3.9363	4.1375e-05	1	0.0106963
ENSG00000236920	AL590727.1	6	98657896	98662559	18	4	23285	3.9333	4.1891e-05	1	0.0107712
ENSG00000100095	SEZ6L	22	26565440	26779563	162	17	23243	3.921	4.4099e-05	1	0.0112238
ENSG00000049247	UTS2	1	7903143	7913572	37	10	23284	3.9208	4.4123e-05	1	0.0112238
ENSG00000154813	DPH3	3	16299485	16306479	280	43	23233	3.9167	4.4877e-05	1	0.0113548
ENSG00000266443		3	47581504	47581590	23	2	23296	3.9129	4.5593e-05	1	0.0114497
ENSG00000232748	AC135050.1	16	31067781	31074124	8	2	23228	3.9106	4.6038e-05	1	0.0114497
ENSG00000100097	LGALS1	22	38071615	38075813	3	1	23214	3.9102	4.6115e-05	1	0.0114497
ENSG00000272991	AF129408.1	21	40556395	40556825	9	2	23295	3.9081	4.6506e-05	1	0.0114497
ENSG00000264701	AC018521.4	17	46057764	46073562	12	2	23258	3.9073	4.6662e-05	1	0.0114497
ENSG00000257675	BTBD10P1	12	53142560	53143911	11	3	23307	3.9071	4.6696e-05	1	0.0114497
ENSG00000177191	B3GNT8	19	41931264	41934635	5	1	23234	3.9042	4.7279e-05	1	0.0115332
ENSG00000172922	RNASEH2C	11	65485144	65488418	28	8	23193	3.8996	4.8179e-05	1	0.0116568
ENSG00000268413		17	42335297	42355825	9	2	23109	3.8991	4.8276e-05	1	0.0116568
ENSG00000149485	FADS1	11	61567097	61584634	14	2	23302	3.8957	4.8967e-05	1	0.0117246
ENSG00000114455	HHLA2	3	108015337	108097132	64	14	23254	3.8932	4.9461e-05	1	0.0117246
ENSG00000212452	SNORD69	3	52726752	52726828	5	1	23292	3.8929	4.952e-05	1	0.0117246
ENSG00000114646	CSPG5	3	47603729	47622282	83	6	23191	3.8924	4.9637e-05	1	0.0117246
ENSG00000213077		17	18427880	18430160	69	12	23256	3.8916	4.9789e-05	1	0.0117246
ENSG00000230651	RGPD4-AS1	2	108439519	108443347	4	1	23265	3.8895	5.0231e-05	1	0.0117704
ENSG00000166171	DPCD	10	103348045	103369425	76	16	23198	3.8867	5.0801e-05	1	0.0117762
ENSG00000266222	AC036222.2	17	46454624	46457732	5	1	23338	3.8857	5.1018e-05	1	0.0117762
ENSG00000229367	HMGN2P19	1	229706279	229706543	31	9	23247	3.8835	5.1477e-05	1	0.0117762
ENSG00000163832	ELP6	3	47537130	47555251	74	5	23244	3.8827	5.1646e-05	1	0.0117762
ENSG00000267080	ASB16-AS1	17	42253341	42264085	11	2	23253	3.8823	5.1732e-05	1	0.0117762
ENSG00000136908	DPM2	9	130697378	130700763	41	4	23256	3.8823	5.1741e-05	1	0.0117762
ENSG00000078804	TP53INP2	20	33292094	33301243	3	1	23235	3.8779	5.2683e-05	1	0.0119335
ENSG00000268987	AC011462.3	19	41905277	41906270	4	1	23337	3.8754	5.3216e-05	1	0.0119483
ENSG00000248098	BCKDHA	19	41903365	41930910	7	1	23255	3.8753	5.3251e-05	1	0.0119483
ENSG00000004838	ZMYND10	3	50378541	50384283	74	7	23171	3.8718	5.4019e-05	1	0.0120637
ENSG00000254458	AP001107.3	11	66080324	66086708	7	2	23007	3.8699	5.4449e-05	1	0.0121029
ENSG00000265078	RN7SL664P	3	48136293	48136595	1	1	23286	3.8607	5.653e-05	1	0.0125036
ENSG00000224895	VPS26BP1	3	48001817	48002571	5	2	23202	3.8596	5.6777e-05	1	0.0125036
ENSG00000173473	SMARCC1	3	47626762	47823407	32	5	23277	3.8572	5.7337e-05	1	0.0125687
ENSG00000228874	AC090954.1	3	15173355	15173715	1	1	23113	3.8495	5.918e-05	1	0.0128557
ENSG00000239381	AC125613.1	3	181251965	181418399	134	23	23202	3.8495	5.9187e-05	1	0.0128557
ENSG00000249829	AC016559.1	5	78487372	78487570	18	5	23269	3.8471	5.977e-05	1	0.0129234
ENSG00000114395	CYB561D2	3	50388126	50391510	21	2	23259	3.8447	6.0352e-05	1	0.01294
ENSG00000196240	OR2T2	1	248616099	248617073	255	24	23227	3.8445	6.0391e-05	1	0.01294
ENSG00000185658	BRWD1	21	40556102	40685745	190	14	23285	3.8398	6.1568e-05	1	0.0131013
ENSG00000275956	AC104446.1	3	52766563	52767883	10	2	23210	3.8382	6.1961e-05	1	0.0131013
ENSG00000197838	CYP2A13	19	41594377	41602100	7	1	23009	3.8382	6.197e-05	1	0.0131013
ENSG00000145920	CPLX2	5	175223313	175311023	217	29	23154	3.8352	6.2743e-05	1	0.0131576
ENSG00000275897	AC021491.4	17	48553180	48555752	5	2	23150	3.8341	6.302e-05	1	0.0131576
ENSG00000176148	TCP11L1	11	33060963	33095109	20	2	23301	3.8339	6.3066e-05	1	0.0131576
ENSG00000279263	OR2L8	1	248112160	248113098	139	19	23207	3.8309	6.3849e-05	1	0.0132627
ENSG00000235300	AC090627.1	17	46371697	46386124	9	4	23322	3.8296	6.4179e-05	1	0.0132733
ENSG00000223806	LINC00114	21	40110945	40119384	37	5	23301	3.8217	6.6275e-05	1	0.0136282
ENSG00000252768	RNU6-856P	3	52585862	52585959	5	2	23186	3.821	6.6468e-05	1	0.0136282
ENSG00000205581	HMGN1	21	40714241	40721573	28	5	23261	3.8181	6.7234e-05	1	0.0137075
ENSG00000161664	ASB16	17	42248074	42256451	14	2	23271	3.8174	6.7431e-05	1	0.0137075
ENSG00000160360	GPSM1	9	139221932	139254057	12	2	23266	3.8119	6.8949e-05	1	0.0138686
ENSG00000047849	MAP4	3	47892186	48130762	63	10	23276	3.8115	6.9054e-05	1	0.0138686
ENSG00000159733	ZFYVE28	4	2271309	2420390	85	21	23210	3.8114	6.9098e-05	1	0.0138686
ENSG00000280173	AC104447.1	3	47388440	47390563	78	12	23246	3.8084	6.9941e-05	1	0.0139788
ENSG00000125319	C17orf53	17	42219274	42239844	12	2	23278	3.8053	7.0829e-05	1	0.0140924
ENSG00000063978	RNF4	4	2470664	2517582	74	19	23186	3.8043	7.1102e-05	1	0.0140924
ENSG00000169018	FEM1B	15	68570141	68588203	4	1	22876	3.7956	7.3631e-05	1	0.0145331
ENSG00000222326		11	61582633	61582712	1	1	23335	3.7906	7.513e-05	1	0.0147677
ENSG00000172159	FRMD3	9	85857905	86153461	187	39	23215	3.7879	7.5963e-05	1	0.0148202
ENSG00000257125	KRT127P	12	53145762	53147605	8	3	23260	3.7868	7.6313e-05	1	0.0148202
ENSG00000229623	METTL21AP1	21	40607312	40607946	3	1	23299	3.7867	7.6332e-05	1	0.0148202
ENSG00000212618	RF00324	17	18847312	18847386	6	2	22971	3.7832	7.7408e-05	1	0.0149681
ENSG00000212446	RNU6-131P	17	42213251	42213357	4	1	23307	3.7784	7.8923e-05	1	0.0151992
ENSG00000080603	SRCAP	16	30710462	30752730	21	3	23152	3.7757	7.9772e-05	1	0.0152941
ENSG00000254263	AC022973.3	8	130902711	130914004	4	1	23158	3.7741	8.0302e-05	1	0.0152941
ENSG00000181929	PRKAG1	12	49396061	49412980	1	1	23144	3.7738	8.038e-05	1	0.0152941
ENSG00000220773	RPSAP44	6	54489403	54490286	10	5	23258	3.7698	8.1705e-05	1	0.0154247
ENSG00000116809	ZBTB17	1	16268364	16302627	19	4	23264	3.7697	8.1715e-05	1	0.0154247
ENSG00000259760	AC015660.3	15	99936818	99941520	8	2	23108	3.7684	8.2154e-05	1	0.0154463
ENSG00000154814	OXNAD1	3	16306667	16391806	53	9	23306	3.767	8.26e-05	1	0.0154557
ENSG00000176953	NFATC2IP	16	28962128	28978418	2	1	22802	3.7663	8.2854e-05	1	0.0154557
ENSG00000199591	RF00019	3	47973298	47973404	1	1	23340	3.7601	8.491e-05	1	0.0157773
ENSG00000250917	AL035458.2	20	32822646	32868979	16	4	23269	3.758	8.5626e-05	1	0.0158485
ENSG00000176978	DPP7	9	140004994	140009170	8	1	23135	3.7543	8.6904e-05	1	0.0160227
ENSG00000213180	RPL36AP48	17	65220844	65221157	68	8	23188	3.7525	8.7555e-05	1	0.0160804
ENSG00000235052	AL021154.1	1	23875630	23877406	21	7	23001	3.7493	8.8679e-05	1	0.0162028
ENSG00000270915	AC073410.2	2	203369735	203370066	36	8	23309	3.7486	8.8903e-05	1	0.0162028
ENSG00000222345	RF00569	3	52725394	52725469	2	1	23356	3.7468	8.9541e-05	1	0.0162568
ENSG00000164068	RNF123	3	49726932	49758960	46	7	23285	3.743	9.0915e-05	1	0.0164032
ENSG00000240484	AC091544.1	15	93262623	93262970	51	10	23181	3.7427	9.1037e-05	1	0.0164032
ENSG00000227218	AL157935.1	9	130696782	130703231	10	1	23254	3.739	9.236e-05	1	0.0165301
ENSG00000182351	CRIP1P4	22	25108259	25108487	4	1	23156	3.7388	9.2436e-05	1	0.0165301
ENSG00000167494	NOS2P2	17	18400409	18409627	16	4	23174	3.7358	9.3576e-05	1	0.0166305
ENSG00000104969	SGTA	19	2754712	2783369	27	6	23068	3.7354	9.3697e-05	1	0.0166305
ENSG00000167103	PIP5KL1	9	130683158	130693076	1	1	23139	3.7337	9.436e-05	1	0.0166859
ENSG00000268863		16	30996808	30997533	2	1	23052	3.7312	9.5272e-05	1	0.0167848
ENSG00000101052	IFT52	20	42219571	42275936	86	7	23219	3.7219	9.886e-05	1	0.017309
ENSG00000099365	STX1B	16	31000577	31021982	17	3	23166	3.7214	9.9052e-05	1	0.017309
ENSG00000166913	YWHAB	20	43514317	43537173	6	2	23277	3.7207	9.9339e-05	1	0.017309
ENSG00000231871	IPO9-AS1	1	201657387	201798687	8	3	23290	3.7187	0.00010013	1	0.0173832
ENSG00000124788	ATXN1	6	16299343	16761721	536	94	23189	3.7151	0.00010158	1	0.0175708
ENSG00000271916	AC012467.1	3	53831791	53832046	2	1	23299	3.712	0.00010283	1	0.0177225
ENSG00000111725	PRKAB1	12	120105558	120119435	6	2	23293	3.7086	0.00010419	1	0.0178921
ENSG00000212475	RNU6-400P	12	33729030	33729135	318	42	23264	3.7017	0.00010706	1	0.0183188
ENSG00000126246	IGFLR1	19	36229702	36233354	3	2	23161	3.6983	0.00010853	1	0.0185038
ENSG00000260911	AC135050.3	16	31054471	31061189	6	2	23226	3.6958	0.00010962	1	0.0186229
ENSG00000260304	AC009088.2	16	31193832	31194606	2	1	23115	3.6908	0.00011177	1	0.0189206
ENSG00000283662	AC138904.3	16	28270007	28303494	8	3	23144	3.6873	0.00011334	1	0.0191183
ENSG00000229209	AC073987.1	2	103726217	103792718	123	25	23179	3.6846	0.00011453	1	0.0192399
ENSG00000225765	LINC01831	2	105028685	105030466	115	20	23263	3.6839	0.00011487	1	0.0192399
ENSG00000196366	C9orf163	9	139377947	139380519	6	1	23175	3.6802	0.00011652	1	0.0193831
ENSG00000276667	AL158077.1	9	19895798	19895971	26	6	23120	3.6802	0.00011654	1	0.0193831
ENSG00000280798	LINC00294	11	33097695	33101000	18	3	23285	3.6621	0.00012509	1	0.0207327
ENSG00000144285	SCN1A	2	166845670	167005724	49	11	23223	3.658	0.00012712	1	0.0209777
ENSG00000168135	KCNJ4	22	38822332	38851205	17	5	22982	3.6573	0.00012745	1	0.0209777
ENSG00000108785	HSD17B1P1	17	40698782	40700724	37	5	23159	3.65	0.00013114	1	0.0214919
ENSG00000152413	HOMER1	5	78668459	78810040	79	9	23238	3.6486	0.00013183	1	0.0214919
ENSG00000279196	AC135048.4	16	30995951	30999591	8	2	23228	3.6484	0.00013193	1	0.0214919
ENSG00000260060	AC009088.1	16	31207452	31208284	1	1	23100	3.6471	0.0001326	1	0.0215274
ENSG00000120370	GORAB	1	170501270	170522587	36	5	23280	3.6424	0.00013503	1	0.0218136
ENSG00000251182	LINC02497	4	31172766	31213297	2	1	23103	3.642	0.00013528	1	0.0218136
ENSG00000261669	AC008731.1	16	24814772	24831060	4	1	23247	3.6385	0.00013709	1	0.0220307
ENSG00000251795		1	93303575	93303627	1	1	23362	3.6372	0.0001378	1	0.0220703
ENSG00000265086		17	65840061	65840130	1	1	23298	3.6331	0.00014	1	0.0223474
ENSG00000090097	PCBP4	3	51991470	52002426	40	11	23276	3.6258	0.00014404	1	0.0227821
ENSG00000091536	MYO15A	17	18012020	18083116	81	20	23215	3.6256	0.00014414	1	0.0227821
ENSG00000077348	EXOSC5	19	41892279	41903384	19	6	23232	3.6256	0.00014416	1	0.0227821
ENSG00000202512	RN7SKP230	5	109035201	109035535	12	4	23148	3.6244	0.0001448	1	0.0228074
ENSG00000166189	HPS6	10	103825147	103827795	3	2	23265	3.6229	0.00014566	1	0.0228672
ENSG00000162267	ITIH3	3	52828784	52843025	14	3	23175	3.6193	0.0001477	1	0.0230313
ENSG00000235303	AL023495.1	1	170567995	170616480	39	7	23312	3.6183	0.00014829	1	0.0230313
ENSG00000214773	AC112512.1	3	47643205	47646167	2	1	23070	3.6165	0.00014932	1	0.0230313
ENSG00000242137	RPL11P5	12	121031818	121032351	109	19	23246	3.6164	0.00014935	1	0.0230313
ENSG00000275202	AL161421.1	13	49549103	49551003	3	2	23105	3.616	0.00014961	1	0.0230313
ENSG00000232959	AL356475.1	1	169993218	169993824	11	2	23291	3.6141	0.00015071	1	0.0230313
ENSG00000170417	TMEM182	2	103353364	103636358	25	7	23221	3.614	0.00015074	1	0.0230313
ENSG00000089280	FUS	16	31191431	31206192	2	1	23102	3.6139	0.0001508	1	0.0230313
ENSG00000256569	AC069234.3	12	121159310	121161442	16	5	23286	3.6131	0.0001513	1	0.0230313
ENSG00000132837	DMGDH	5	78293429	78365472	171	27	23224	3.6121	0.00015186	1	0.0230313
ENSG00000207381	RNU6-950P	12	54711565	54711671	3	1	23149	3.6113	0.00015236	1	0.0230313
ENSG00000198863	RUNDC1	17	41132582	41145707	15	2	23285	3.6104	0.00015286	1	0.0230313
ENSG00000270415	DPPA3P3	13	81689001	81689430	1	1	23083	3.6102	0.000153	1	0.0230313
ENSG00000140474	ULK3	15	75128457	75135538	10	3	23264	3.607	0.00015487	1	0.0231707
ENSG00000102967	DHODH	16	72042487	72061563	18	5	23238	3.607	0.0001549	1	0.0231707
ENSG00000249819	AC112240.1	4	158125614	158126007	3	1	23227	3.6061	0.00015544	1	0.0231786
ENSG00000150281	CTF1	16	30907928	30914881	2	1	23251	3.6047	0.00015624	1	0.0232251
ENSG00000136098	NEK3	13	52706775	52733996	19	5	23169	3.602	0.00015791	1	0.0233379
ENSG00000100842	EFS	14	23825611	23834961	17	5	23037	3.6019	0.00015798	1	0.0233379
ENSG00000163938	GNL3	3	52719936	52728508	8	2	23269	3.6005	0.00015879	1	0.0233849
ENSG00000258360	NF1P12	12	38600033	38600994	107	9	23268	3.5976	0.00016059	1	0.0235162
ENSG00000121690	DEPDC7	11	33037410	33055128	4	2	23198	3.5975	0.00016067	1	0.0235162
ENSG00000152503	TRIM36	5	114460459	114516243	3	2	23136	3.5961	0.00016152	1	0.0235192
ENSG00000245275	SAP30L-AS1	5	153708997	153825410	45	5	23239	3.5958	0.00016168	1	0.0235192
ENSG00000237365	AL512330.1	1	7068436	7074339	13	5	23265	3.5948	0.00016232	1	0.0235404
ENSG00000006025	OSBPL7	17	45884738	45899200	15	3	23211	3.593	0.00016346	1	0.0236336
ENSG00000118985	ELL2	5	95220802	95297775	9	1	23307	3.5852	0.00016841	1	0.024234
ENSG00000231630	AL592464.1	1	2730997	2731563	32	8	23078	3.5844	0.00016895	1	0.024234
ENSG00000258071	ARL2BPP2	12	53157189	53157677	6	2	23321	3.5834	0.00016955	1	0.024234
ENSG00000278133	AC135050.6	16	31133556	31135385	8	2	23310	3.5833	0.00016965	1	0.024234
ENSG00000167595	PROSER3	19	36249054	36260090	9	3	23200	3.5796	0.00017205	1	0.0245032
ENSG00000257343	AC055716.1	12	53140380	53142092	8	3	23314	3.5783	0.00017295	1	0.0245579
ENSG00000232117	LINC00384	13	30726023	30733758	88	21	23187	3.5763	0.00017423	1	0.024666
ENSG00000132153	DHX30	3	47844418	47891685	117	10	23252	3.5743	0.0001756	1	0.0247862
ENSG00000201074	RF00019	9	96180137	96180248	28	8	23261	3.5696	0.0001788	1	0.0251353
ENSG00000236383	LINC00854	17	41368960	41383338	18	3	23266	3.5691	0.00017913	1	0.0251353
ENSG00000116786	PLEKHM2	1	16010827	16061264	36	9	23181	3.5677	0.00018005	1	0.0251371
ENSG00000215912	TTC34	1	2567415	2718282	71	12	23152	3.5675	0.0001802	1	0.0251371
ENSG00000003756	RBM5	3	50126341	50156454	20	4	23246	3.5664	0.00018095	1	0.0251679
ENSG00000198064	NPIPB13	16	30234258	30257122	49	5	23157	3.5654	0.00018166	1	0.025193
ENSG00000068079	IFI35	17	41158742	41166473	36	2	23267	3.5629	0.00018342	1	0.0253034
ENSG00000258841	EEF1A1P2	14	82127772	82129218	12	2	23332	3.5627	0.00018352	1	0.0253034
ENSG00000132155	RAF1	3	12625100	12705725	81	10	23290	3.5613	0.00018448	1	0.0253623
ENSG00000067208	EVI5	1	92974253	93257961	37	7	23281	3.5573	0.00018735	1	0.0256252
ENSG00000232174	AC113340.1	5	137956018	137956653	28	5	23023	3.5571	0.00018747	1	0.0256252
ENSG00000261245	AC093520.2	16	31372599	31373016	3	1	22911	3.5525	0.0001908	1	0.0260057
ENSG00000164574	GALNT10	5	153570290	153800544	266	21	23264	3.5497	0.00019287	1	0.0260802
ENSG00000186510	CLCNKA	1	16348366	16360545	44	12	23175	3.5489	0.00019341	1	0.0260802
ENSG00000263002	ZNF234	19	44645710	44664462	15	2	23265	3.5488	0.00019347	1	0.0260802
ENSG00000007174	DNAH9	17	11501748	11873065	209	36	23208	3.5487	0.00019354	1	0.0260802
ENSG00000257586	AC018448.2	12	39388605	39390684	19	1	23287	3.5479	0.00019418	1	0.0260925
ENSG00000238141	BRWD1-AS1	21	40687633	40695144	11	2	23305	3.5464	0.00019526	1	0.0261637
ENSG00000205266	KRT17P5	17	18319042	18328411	49	11	23223	3.5403	0.00019985	1	0.026576
ENSG00000259590	AC015660.2	15	99935384	99936798	8	2	22939	3.5398	0.00020018	1	0.026576
ENSG00000255568	BRWD1-AS2	21	40685887	40686886	9	2	23305	3.5395	0.00020045	1	0.026576
ENSG00000188163	FAM166A	9	140138037	140142222	14	2	23202	3.5389	0.00020092	1	0.026576
ENSG00000255730	AC011462.1	19	41882662	41930906	4	1	23194	3.5386	0.00020113	1	0.026576
ENSG00000107954	NEURL1	10	105253736	105352309	71	17	23175	3.5375	0.00020193	1	0.0266078
ENSG00000271860	AL589740.1	6	97731179	98847748	254	41	23229	3.5344	0.00020438	1	0.0268562
ENSG00000157554	ERG	21	39751949	40033704	198	29	23190	3.5326	0.00020577	1	0.0269644
ENSG00000123843	C4BPB	1	207262187	207273338	11	3	23203	3.5306	0.00020733	1	0.0270942
ENSG00000157782	CABP1	12	121078355	121105127	123	21	23208	3.529	0.00020856	1	0.0271526
ENSG00000248599	AC018781.1	8	102064282	102088479	21	6	23116	3.5285	0.000209	1	0.0271526
ENSG00000274614	AL390754.1	13	111834458	111835039	4	2	22877	3.5278	0.00020949	1	0.0271526
ENSG00000004776	HSPB6	19	36245470	36247930	3	1	23260	3.5232	0.00021322	1	0.027561
ENSG00000075975	MKRN2	3	12598513	12625212	76	8	23302	3.5209	0.00021506	1	0.0277235
ENSG00000177989	ODF3B	22	50968838	50971008	6	2	23156	3.5166	0.00021854	1	0.0280549
ENSG00000155016	CYP2U1	4	108852525	108874613	110	18	23242	3.5159	0.00021914	1	0.0280549
ENSG00000124019	FAM124B	2	225243415	225266802	22	4	23314	3.5156	0.0002194	1	0.0280549
ENSG00000196772	OR14A16	1	247978102	247979031	17	3	23280	3.51	0.00022408	1	0.0285765
ENSG00000134375	TIMM17A	1	201924619	201939789	9	4	23163	3.5043	0.0002289	1	0.0290444
ENSG00000131467	PSME3	17	40976443	40995775	19	1	23313	3.5042	0.00022897	1	0.0290444
ENSG00000049246	PER3	1	7844380	7905237	196	36	23170	3.503	0.00022999	1	0.0290962
ENSG00000260009	LINC02130	16	14456966	14464123	2	1	23113	3.5022	0.00023068	1	0.0291061
ENSG00000279181	AC110801.1	2	74225464	74225675	5	1	23173	3.5001	0.00023258	1	0.0291679
ENSG00000068120	COASY	17	40714165	40718293	50	2	23285	3.5001	0.00023258	1	0.0291679
ENSG00000256458	AC080075.1	2	204193182	204193949	4	2	23311	3.4996	0.00023301	1	0.0291679
ENSG00000100101	Z83844.1	22	38082421	38122510	49	9	23178	3.4931	0.00023874	1	0.0298068
ENSG00000197070	ARRDC1	9	140500106	140509810	56	4	23181	3.4912	0.00024039	1	0.0299342
ENSG00000231178	AL357832.1	6	159774954	159775705	6	2	23294	3.486	0.00024519	1	0.0304522
ENSG00000084110	HAL	12	96366440	96390143	14	4	23241	3.473	0.00025732	1	0.0318755
ENSG00000242020	RN7SL68P	5	140858883	140859190	8	3	23272	3.4716	0.0002587	1	0.0319632
ENSG00000072310	SREBF1	17	17715387	17740316	11	4	23064	3.4702	0.00026004	1	0.0320456
ENSG00000114349	GNAT1	3	50229045	50233949	7	3	23191	3.467	0.00026318	1	0.0323487
ENSG00000184857	TMEM186	16	8889037	8891505	14	4	23270	3.4655	0.00026458	1	0.032437
ENSG00000207412	RNU6-455P	14	32155898	32156004	76	10	23147	3.4646	0.00026552	1	0.0324685
ENSG00000259284	LINC02349	15	62022049	62023588	10	3	23238	3.4622	0.00026793	1	0.0326552
ENSG00000234031	RPS3AP44	13	27151023	27151812	7	3	23240	3.4617	0.00026842	1	0.0326552
ENSG00000122515	ZMIZ2	7	44788180	44809480	28	7	23193	3.4608	0.00026932	1	0.0326812
ENSG00000167107	ACSF2	17	48503519	48552198	31	6	23150	3.4541	0.00027608	1	0.0334162
ENSG00000131899	LLGL1	17	18128901	18148189	9	4	23184	3.4532	0.00027702	1	0.0334449
ENSG00000130653	PNPLA7	9	140354405	140444986	6	2	23212	3.4481	0.0002823	1	0.0339961
ENSG00000254930	LINC02545	11	13866409	13892163	2	1	22984	3.4469	0.00028354	1	0.0340183
ENSG00000017797	RALBP1	18	9475007	9538114	240	28	23251	3.446	0.00028449	1	0.0340183
ENSG00000148339	SLC25A25	9	130830480	130871524	43	6	23288	3.4458	0.00028463	1	0.0340183
ENSG00000258977	LINC01467	14	82071691	82089405	12	4	23158	3.4433	0.00028733	1	0.0342549
ENSG00000163285	GABRG1	4	46037786	46126098	136	22	23291	3.4357	0.00029554	1	0.0351456
ENSG00000207523	SNORA66	1	93306276	93306408	2	1	23338	3.434	0.00029742	1	0.035198
ENSG00000142627	EPHA2	1	16450832	16482582	45	9	23236	3.4332	0.00029831	1	0.035198
ENSG00000206592	RF00425	5	78516765	78516896	4	1	23306	3.4327	0.00029884	1	0.035198
ENSG00000101057	MYBL2	20	42295659	42345136	84	13	23260	3.4317	0.00029988	1	0.035198
ENSG00000103653	CSK	15	75074398	75095539	49	9	23191	3.4313	0.00030033	1	0.035198
ENSG00000251314	AC104123.1	5	95297705	95966789	73	18	23228	3.4308	0.00030095	1	0.035198
ENSG00000108091	CCDC6	10	61548521	61666414	11	4	23151	3.4306	0.00030116	1	0.035198
ENSG00000110917	MLEC	12	121124672	121139667	22	6	23300	3.4287	0.00030326	1	0.0352945
ENSG00000221707		1	45697890	45697979	22	4	23294	3.4285	0.00030347	1	0.0352945
ENSG00000268403	AC132192.2	11	9481103	9482249	4	2	23122	3.4245	0.00030798	1	0.0357317
ENSG00000266341	AC004477.2	17	46137745	46138031	5	2	23309	3.416	0.00031769	1	0.036648
ENSG00000270941	AC006254.2	3	52768751	52769029	2	1	23176	3.4151	0.00031874	1	0.036648
ENSG00000222257	RN7SKP199	4	45997136	45997440	5	1	23314	3.4146	0.00031944	1	0.036648
ENSG00000134769	DTNA	18	32073254	32471808	199	46	23207	3.4144	0.00031966	1	0.036648
ENSG00000108825	PTGES3L-AARSD1	17	41102543	41132545	18	2	23295	3.4143	0.00031973	1	0.036648
ENSG00000236733	AL354794.1	9	71437319	71458191	9	2	23290	3.4136	0.00032061	1	0.0366605
ENSG00000188869	TMC3	15	81623558	81666554	51	16	23252	3.4087	0.00032638	1	0.0372308
ENSG00000156475	PPP2R2B	5	145960709	146461054	469	56	23223	3.407	0.00032836	1	0.0373671
ENSG00000260461	AL133355.1	10	105637132	105639519	81	11	23304	3.4	0.00033693	1	0.0382508
ENSG00000204091	TDRG1	6	40302693	40347626	155	21	23256	3.3972	0.00034038	1	0.0385505
ENSG00000228055	LINC00864	10	89156780	89184549	25	10	23216	3.3961	0.00034182	1	0.0386216
ENSG00000224302	AL500527.1	10	103845233	103845487	1	1	23027	3.394	0.0003444	1	0.0388209
ENSG00000258036	KRT125P	12	53123301	53129926	17	4	23313	3.3918	0.00034713	1	0.0389019
ENSG00000119121	TRPM6	9	77337411	77503010	311	52	23211	3.3913	0.00034779	1	0.0389019
ENSG00000088179	PTPN4	2	120517207	120741394	33	5	23254	3.3909	0.00034838	1	0.0389019
ENSG00000163053	SLC16A14	2	230899690	230933715	43	7	23197	3.3908	0.00034839	1	0.0389019
ENSG00000234219	CDCA4P4	1	207935929	207936608	6	3	23268	3.3858	0.00035481	1	0.0393918
ENSG00000108830	RND2	17	41177258	41184053	10	1	23223	3.3852	0.00035568	1	0.0393918
ENSG00000130762	ARHGEF16	1	3370990	3397677	32	5	23176	3.3851	0.0003557	1	0.0393918
ENSG00000213713	PIGCP1	11	33097112	33098006	14	2	23288	3.3848	0.00035609	1	0.0393918
ENSG00000258297	AP001157.1	11	66433507	66435845	1	1	23264	3.3809	0.0003612	1	0.0397997
ENSG00000076201	PTPN23	3	47422510	47454931	36	5	23258	3.3807	0.00036145	1	0.0397997
ENSG00000207776	MIR551A	1	3477259	3477354	13	2	23250	3.3798	0.00036267	1	0.0398418
ENSG00000137808	AC027088.1	15	69222843	69321229	20	5	23161	3.3763	0.00036731	1	0.0402585
ENSG00000207022	RF00432	1	93311616	93311739	5	1	23320	3.3738	0.00037067	1	0.0404763
ENSG00000108828	VAT1	17	41166622	41174435	4	1	23034	3.3734	0.00037124	1	0.0404763
ENSG00000022840	RNF10	12	120972154	121015397	207	38	23210	3.3729	0.00037185	1	0.0404763
ENSG00000184908	CLCNKB	1	16370231	16383803	44	8	23243	3.3667	0.0003804	1	0.0412617
ENSG00000273063	AC007250.1	2	58468484	58468821	1	1	23298	3.3664	0.0003808	1	0.0412617
ENSG00000238350		3	47507839	47507938	10	2	23271	3.3647	0.00038314	1	0.0413356
ENSG00000236311	TLX1NB	10	102849078	102890883	14	5	23217	3.3646	0.00038322	1	0.0413356
ENSG00000141699	RETREG3	17	40731533	40762641	23	2	23290	3.3622	0.00038657	1	0.0416026
ENSG00000175787	ZNF169	9	97021593	97063736	225	45	23279	3.3598	0.00039	1	0.041877
ENSG00000245293	AC096564.1	4	108784635	108899955	35	10	23186	3.3584	0.00039202	1	0.0419991
ENSG00000058453	CROCC	1	17248445	17299474	27	6	23160	3.3564	0.00039485	1	0.0421286
ENSG00000207947	MIR152	17	46114527	46114613	7	3	23243	3.3563	0.000395	1	0.0421286
ENSG00000130957	FBP2	9	97321002	97356075	14	3	23312	3.3542	0.000398	1	0.0423536
ENSG00000153310	FAM49B	8	130851839	131028918	21	5	23295	3.3495	0.00040484	1	0.0429853
ENSG00000198408	MGEA5	10	103544200	103578222	39	7	23234	3.3472	0.00040814	1	0.0431395
ENSG00000224675	AC009227.1	2	155292365	155313950	14	4	23271	3.3469	0.00040858	1	0.0431395
ENSG00000257878	AC007298.2	12	96390299	96405267	9	2	23275	3.3463	0.00040947	1	0.0431395
ENSG00000162896	PIGR	1	207101863	207119811	21	5	23171	3.346	0.00040992	1	0.0431395
ENSG00000230014	LINC00709	10	9317796	9329020	6	2	23161	3.3448	0.00041177	1	0.0431632
ENSG00000114650	SCAP	3	47455184	47517603	34	6	23260	3.3446	0.00041196	1	0.0431632
ENSG00000237001	WASF3-AS1	13	27180681	27215501	22	7	23269	3.3429	0.00041456	1	0.0433402
ENSG00000277672	AC011603.4	12	49468822	49469585	3	1	23267	3.341	0.00041737	1	0.0435383
ENSG00000267638	AC023855.1	17	42193280	42197963	1	1	23039	3.3386	0.000421	1	0.0438174
ENSG00000260368	AC027373.1	8	101925475	101926616	4	1	23232	3.3375	0.00042275	1	0.0438174
ENSG00000198496	NBR2	17	41277627	41305688	26	1	23285	3.337	0.00042341	1	0.0438174
ENSG00000197557	TTC30A	2	178477720	178483694	40	6	23230	3.3368	0.00042373	1	0.0438174
ENSG00000221518	RNU6ATAC16P	3	52594586	52594723	4	1	23291	3.3315	0.00043193	1	0.0445684
ENSG00000282865	AL157815.1	13	92892088	92894204	24	4	23236	3.3294	0.00043517	1	0.0447345
ENSG00000232258	TMEM114	16	8619502	8622226	18	5	23200	3.3292	0.00043542	1	0.0447345
ENSG00000153832	FBXO36	2	230787018	230877825	5	2	23247	3.3276	0.000438	1	0.0449026
ENSG00000213246	SUPT4H1	17	56422539	56430454	13	4	23230	3.3252	0.00044184	1	0.0451988
ENSG00000188277	C15orf62	15	41062278	41064647	2	1	23167	3.3239	0.00044379	1	0.045211
ENSG00000201662	RNU6-60P	13	49562051	49562153	2	1	23105	3.3239	0.00044386	1	0.045211
ENSG00000259045	MTCO1P2	14	32953304	32954006	1	1	23103	3.3223	0.0004464	1	0.0453255
ENSG00000012048	BRCA1	17	41196312	41277500	50	1	23282	3.322	0.00044689	1	0.0453255
ENSG00000262119	AL079343.1	14	27061953	27063723	9	2	23223	3.3157	0.0004571	1	0.0460926
ENSG00000199104	MIR346	10	88024451	88024545	2	1	23121	3.3156	0.00045722	1	0.0460926
ENSG00000221783	MIR1183	7	21510676	21510764	5	2	23202	3.3155	0.00045736	1	0.0460926
ENSG00000184988	TMEM106A	17	41363894	41372061	8	1	23280	3.3143	0.00045937	1	0.0461189
ENSG00000240828	RPL21P4	17	41231319	41231797	13	1	23263	3.3142	0.00045956	1	0.0461189
ENSG00000080293	SCTR	2	120197419	120282070	54	10	23210	3.3136	0.00046058	1	0.0461239
ENSG00000259314	AC103739.2	15	91147457	91157790	5	1	23158	3.3125	0.00046231	1	0.0461999
ENSG00000232587	EEF1A1P3	13	28788650	28790034	4	2	23215	3.3111	0.00046458	1	0.0462872
ENSG00000081913	PHLPP1	18	60382683	60647666	314	40	23234	3.3108	0.00046513	1	0.0462872
ENSG00000242849	ALDOAP1	3	52227186	52228801	4	2	22920	3.3101	0.00046624	1	0.0463008
ENSG00000233963	ATP8A2P3	13	26668862	26728313	161	22	23220	3.306	0.00047319	1	0.0468471
ENSG00000201542	RF00091	1	35775875	35776026	9	2	23245	3.3057	0.00047371	1	0.0468471
ENSG00000172680	MOS	8	57025501	57026541	5	2	23230	3.3036	0.00047722	1	0.0470963
ENSG00000237745	RPL22P8	2	108531404	108531742	2	1	23216	3.3019	0.00048011	1	0.0472834
ENSG00000177951	BET1L	11	167784	207428	243	38	23180	3.3004	0.00048265	1	0.0474353
ENSG00000159111	MRPL10	17	45900638	45908900	19	3	23303	3.2996	0.00048404	1	0.0474738
ENSG00000015479	MATR3	5	138629337	138667366	14	3	23194	3.2986	0.00048577	1	0.0475455
ENSG00000136002	ARHGEF4	2	131594489	131804836	42	8	23152	3.2969	0.00048879	1	0.0475564
ENSG00000179151	EDC3	15	74922899	74988384	21	6	23236	3.2965	0.00048943	1	0.0475564
ENSG00000228750	LINC01672	1	6784697	6790072	134	25	23131	3.2958	0.00049079	1	0.0475564
ENSG00000267681	AC135721.1	17	41296973	41297272	3	1	23308	3.2957	0.00049081	1	0.0475564
ENSG00000138698	RAP1GDS1	4	99182568	99365012	205	32	23229	3.2956	0.00049114	1	0.0475564
ENSG00000178802	MPI	15	75182348	75194560	11	3	23307	3.2951	0.00049188	1	0.0475564
ENSG00000088930	XRN2	20	21283942	21370465	7	3	23171	3.2929	0.00049577	1	0.0478353
ENSG00000197043	ANXA6	5	150480666	150537443	177	35	23258	3.2917	0.00049798	1	0.0479512
ENSG00000100836	PABPN1	14	23790498	23795394	18	5	23174	3.2906	0.0004999	1	0.0480389
ENSG00000257467	PPFIA2-AS1	12	81664454	81706201	19	6	23259	3.2887	0.00050323	1	0.0481671
ENSG00000250416	SEC63P2	4	35489434	35491372	16	3	23290	3.2887	0.00050326	1	0.0481671
ENSG00000253500	AF121898.1	8	88553063	88767946	136	20	23309	3.2818	0.0005158	1	0.0492682
ENSG00000250472	TRIM36-IT1	5	114484461	114485341	4	1	23175	3.2808	0.00051762	1	0.049343
ENSG00000283258	AC007491.1	16	54662875	54691574	8	3	23198	3.2801	0.00051884	1	0.0493604
ENSG00000131504	DIAPH1	5	140894583	140998622	9	4	23253	3.2791	0.00052065	1	0.0494337

## Sheet: GGE_MAGMA
GENE	GENE NAME	CHR	START	STOP	NSNPS	NPARAM	N	ZSTAT	P	Bonferroni	FDR
6695	SPOCK1	5	136310987	136835018	1078	73	23228	6.7054	1.0044e-11	1.62542e-07	1.2047e-07
8943	AP3D1	19	2100987	2151556	81	4	23169	6.5877	2.2332e-11	3.61399e-07	1.2047e-07
30819	KCNIP2	10	103585731	103603769	19	5	23291	6.6334	1.6397e-11	2.65353e-07	1.2047e-07
84267	QNG1	9	86553226	86571665	19	4	23228	6.3076	1.4166e-10	2.29248e-06	5.7312e-07
3190	HNRNPK	9	86582998	86595692	14	3	23271	6.103	5.2042e-10	8.42196e-06	1.20314e-06
7444	VRK2	2	58273777	58387055	120	14	23266	6.1094	5e-10	8.0915e-06	1.20314e-06
80010	RMI1	9	86595321	86618989	25	3	23280	6.1558	3.7352e-10	6.04467e-06	1.20314e-06
55120	FANCL	2	58386378	58468515	135	15	23279	5.8856	1.9831e-09	3.20925e-05	4.0116e-06
79591	ARMH3	10	103605356	103815932	187	17	23286	5.6187	9.6203e-09	0.000155685	1.72984e-05
11186	RASSF1	3	50367217	50378367	10	3	23191	5.5931	1.1154e-08	0.000180505	1.8051e-05
23261	CAMTA1	1	6845384	7829766	1502	166	23181	5.5741	1.2439e-08	0.0002013	1.83e-05
51364	ZMYND10	3	50378537	50383459	2	1	23298	5.5538	1.3976e-08	0.000226174	1.88478e-05
11070	TMEM115	3	50392180	50396939	1	1	23296	5.4547	2.453e-08	0.000396969	3.05361e-05
2771	GNAI2	3	50264120	50296786	1	1	23345	5.4277	2.854e-08	0.000461863	3.29902e-05
55582	KIF27	9	86451613	86536428	106	6	23272	5.2096	9.4616e-08	0.00153117	0.00010132
132228	LSMEM2	3	50316458	50325545	3	1	23339	5.199	1.0017e-07	0.00162105	0.00010132
80169	CTC1	17	8128139	8151413	40	7	23226	4.9419	3.8683e-07	0.00626007	0.00036824
11068	CYB561D2	3	50388265	50391500	2	1	23279	4.8794	5.3196e-07	0.00860871	0.00047826
10991	SLC38A3	3	50242692	50258406	10	3	23259	4.8096	7.5632e-07	0.0122395	0.00064419
5187	PER1	17	8043788	8059723	10	2	23047	4.7989	7.9772e-07	0.0129095	0.00064548
487	ATP2A1	16	28889192	28915830	4	1	22943	4.6918	1.3543e-06	0.0219166	0.00087667
6323	SCN1A	2	166845670	167005642	420	28	23257	4.7044	1.273e-06	0.020601	0.00087667
8631	SKAP1	17	46210802	46507596	577	34	23311	4.7104	1.2364e-06	0.0200087	0.00087667
10724	OGA	10	103544200	103578930	34	6	23261	4.7091	1.2441e-06	0.0201333	0.00087667
84444	DOT1L	19	2164148	2232577	49	4	23051	4.6961	1.3258e-06	0.0214554	0.00087667
3064	HTT	4	3076408	3245687	264	18	23287	4.666	1.5353e-06	0.0248458	0.00095561
7866	IFRD2	3	50325163	50330648	2	1	23132	4.6276	1.8493e-06	0.0299272	0.00106883
9415	FADS2	11	61583675	61634826	83	10	23113	4.6326	1.8058e-06	0.0292233	0.00106883
2253	FGF8	10	103529887	103540126	1	1	23207	4.5875	2.243e-06	0.0362985	0.00125167
9212	AURKB	17	8108049	8113944	10	4	23230	4.5552	2.6164e-06	0.0423412	0.00135467
51030	TVP23B	17	18684458	18710027	25	5	23103	4.555	2.6199e-06	0.0423978	0.00135467
337878	KRTAP7-1	21	32201357	32202051	4	1	23081	4.5503	2.6787e-06	0.0433494	0.00135467
57026	PDXP	22	38054737	38062939	13	2	23202	4.5279	2.978e-06	0.048193	0.00143172
337879	KRTAP8-1	21	32185015	32185570	1	1	23260	4.5258	3.008e-06	0.0486785	0.00143172
10360	NPM3	10	103541082	103543170	3	1	22990	4.4736	3.8449e-06	0.062222	0.00177777
22899	ARHGEF15	17	8213556	8225834	17	5	23122	4.457	4.1566e-06	0.0672663	0.00186851
83637	ZMIZ2	7	44788168	44809480	19	3	23127	4.4313	4.6842e-06	0.0758044	0.00204877
51226	COPZ2	17	46103533	46120908	35	9	23239	4.3791	5.9597e-06	0.0964458	0.00253805
54754	NUTM2F	9	97080478	97090926	7	3	23227	4.367	6.2979e-06	0.101919	0.00261331
5521	PPP2R2B	5	145969067	146461083	768	56	23247	4.3068	8.2825e-06	0.134036	0.00304627
9254	CACNA2D2	3	50400230	50540892	196	11	23139	4.3144	8.0016e-06	0.12949	0.00304627
54715	RBFOX1	16	5289469	7763342	7174	596	23169	4.325	7.6279e-06	0.123442	0.00304627
84073	MYCBPAP	17	48585745	48608863	51	6	23228	4.3117	8.0987e-06	0.131061	0.00304627
84314	TMEM107	17	8076296	8079723	6	2	23237	4.3211	7.7619e-06	0.125611	0.00304627
5099	PCDH7	4	30721951	31148423	815	57	23246	4.2893	8.9603e-06	0.145005	0.00322232
339105	PRSS53	16	31094745	31100289	8	1	23246	4.2797	9.3552e-06	0.151395	0.0032912
7343	UBTF	17	42282401	42298994	11	2	23205	4.2749	9.5599e-06	0.154708	0.00329166
101929141	LOC101929141	17	18732272	18761929	28	3	23161	4.2665	9.9261e-06	0.160634	0.00334654
26471	NUPR1	16	28548662	28550495	2	1	23214	4.2567	1.0374e-05	0.167882	0.00342617
10517	FBXW10	17	18647326	18682662	30	5	23022	4.2512	1.0632e-05	0.172058	0.00344115
80279	CDK5RAP3	17	46047894	46059152	28	4	23274	4.2239	1.2007e-05	0.194309	0.00380999
3761	KCNJ4	22	38822332	38851205	40	7	23205	4.1744	1.4938e-05	0.241742	0.00464888
9726	ZNF646	16	31085581	31094833	7	2	23222	4.16	1.5912e-05	0.257504	0.00485856
8863	PER3	1	7844413	7905241	163	19	23256	4.1547	1.6289e-05	0.263605	0.0048755
11148	HHLA2	3	108015353	108097132	234	18	23313	4.1507	1.657e-05	0.268152	0.0048755
6405	SEMA3F	3	50192562	50226508	45	6	23214	4.1293	1.8197e-05	0.294482	0.00517493
79611	ACSS3	12	81471797	81650538	460	29	23283	4.1264	1.8428e-05	0.29822	0.00517493
401236	STMND1	6	17102489	17131603	48	3	23180	4.1249	1.8547e-05	0.300146	0.00517493
23109	DDN	12	49388933	49393088	2	1	23069	4.0972	2.0911e-05	0.338403	0.00573564
54455	FBXO42	1	16573339	16678965	168	7	23304	4.0913	2.1446e-05	0.347061	0.00578434
6164	RPL34	4	109541722	109551640	12	3	23125	4.0824	2.2289e-05	0.360703	0.00581779
158055	C9orf163	9	139377947	139380519	1	1	23144	4.0861	2.193e-05	0.354893	0.00581779
3956	LGALS1	22	38071613	38075809	5	2	23163	4.0595	2.4589e-05	0.397924	0.00593916
5636	PRPSAP2	17	18759612	18834600	201	11	23275	4.0641	2.4114e-05	0.390237	0.00593916
10152	ABI2	2	204192597	204296892	102	11	23271	4.0608	2.4448e-05	0.395642	0.00593916
54014	BRWD1	21	40556102	40685745	258	13	23298	4.0676	2.3748e-05	0.384314	0.00593916
79363	CPLANE2	1	16558182	16563659	8	2	23165	4.064	2.4116e-05	0.390269	0.00593916
55193	PBRM1	3	52579368	52719866	229	8	23237	4.0458	2.6069e-05	0.421875	0.00620404
6671	SP4	7	21467689	21554440	150	15	23195	4.0335	2.7478e-05	0.444676	0.00644459
133746	JMY	5	78531925	78623038	129	8	23304	4.0291	2.7991e-05	0.452978	0.00647112
6787	NEK4	3	52744796	52804965	93	6	23203	4.0088	3.0514e-05	0.493808	0.00695504
4134	MAP4	3	47892180	48130769	142	5	23266	4.0036	3.1192e-05	0.50478	0.00701084
6810	STX4	16	31044416	31051489	9	2	23225	3.9903	3.2996e-05	0.533974	0.00726595
7917	BAG6	6	31606805	31620953	28	8	23292	3.9887	3.3225e-05	0.53768	0.00726595
6844	VAMP2	17	8062465	8066293	2	1	23167	3.9818	3.4197e-05	0.55341	0.0073788
79759	ZNF668	16	31072164	31085641	15	3	23222	3.968	3.6246e-05	0.586569	0.00771801
10675	CSPG5	3	47603728	47621730	12	1	23126	3.9517	3.8792e-05	0.627771	0.00815287
8715	NOL4	18	31431064	31803515	499	44	23193	3.9303	4.2416e-05	0.686418	0.00880023
930	CD19	16	28943082	28950668	2	1	22787	3.9113	4.5904e-05	0.742864	0.00915646
8818	DPM2	9	130697374	130700763	5	1	23273	3.9066	4.6798e-05	0.757332	0.00915646
54842	MFSD6	2	191273081	191367041	180	15	23284	3.9058	4.6962e-05	0.759986	0.00915646
55830	GLT8D1	3	52728500	52740099	10	2	23285	3.9172	4.4797e-05	0.72495	0.00915646
56915	EXOSC5	19	41892275	41903289	13	1	23131	3.909	4.6331e-05	0.749775	0.00915646
374907	B3GNT8	19	41931264	41934635	4	1	23231	3.8951	4.9076e-05	0.794197	0.00945473
3781	KCNN2	5	113698016	113832197	225	27	23221	3.8851	5.1149e-05	0.827744	0.0095143
5564	PRKAB1	12	120105669	120119429	14	2	23257	3.8854	5.1083e-05	0.826676	0.0095143
55346	TCP11L1	11	33060963	33095109	148	6	23310	3.89	5.0114e-05	0.810995	0.0095143
3992	FADS1	11	61567097	61584529	17	2	23309	3.8728	5.3805e-05	0.870726	0.00962195
22862	FNDC3A	13	49550048	49783915	144	5	23224	3.878	5.2649e-05	0.852019	0.00962195
27347	STK39	2	168810530	169104105	674	42	23257	3.8714	5.4106e-05	0.875597	0.00962195
79089	TMUB2	17	42264300	42269099	7	2	23286	3.8757	5.3156e-05	0.860224	0.00962195
9320	TRIP12	2	230631098	230786763	103	8	23267	3.8659	5.5334e-05	0.89547	0.00973337
593	BCKDHA	19	41903694	41930910	52	1	23311	3.8543	5.8034e-05	0.939164	0.00975768
26354	GNL3	3	52719936	52728513	10	2	23283	3.8564	5.7537e-05	0.931121	0.00975768
54620	FBXL19	16	30934392	30960104	23	3	23158	3.86	5.6701e-05	0.917592	0.00975768
92591	ASB16	17	42248074	42256650	13	2	23267	3.8534	5.8255e-05	0.942741	0.00975768
399665	EEIG1	9	130702861	130742812	27	1	23284	3.8524	5.8487e-05	0.946495	0.00975768
10014	HDAC5	17	42154121	42201014	45	3	23225	3.8491	5.927e-05	0.959166	0.00978741
10814	CPLX2	5	175223542	175311024	144	22	23156	3.8283	6.4503e-05	1	0.010544
55163	PNPO	17	46018889	46026674	14	5	23264	3.8174	6.7431e-05	1	0.0109124
8624	PSMG1	21	40449076	40555440	245	21	23225	3.8067	7.0403e-05	1	0.0112805
9919	SEC16A	9	139334548	139379297	45	4	23240	3.7938	7.419e-05	1	0.0117707
6599	SMARCC1	3	47627378	47823405	133	4	23247	3.787	7.625e-05	1	0.0119801
10116	FEM1B	15	68570141	68583640	12	1	22896	3.782	7.7785e-05	1	0.0121038
25989	ULK3	15	75128459	75135552	12	2	23290	3.7788	7.8799e-05	1	0.0121448
3697	ITIH1	3	52811602	52826084	23	2	23249	3.7669	8.2638e-05	1	0.0121893
6521	SLC4A1	17	42325758	42351654	5	1	23020	3.7713	8.1203e-05	1	0.0121893
10810	WASF3	13	27131840	27263082	319	23	23229	3.7672	8.2547e-05	1	0.0121893
79664	ICE2	15	60711808	60771359	37	5	23248	3.7744	8.0209e-05	1	0.0121893
84901	NFATC2IP	16	28962318	28977786	2	1	22802	3.7663	8.2854e-05	1	0.0121893
7529	YWHAB	20	43514240	43537173	23	3	23303	3.7599	8.4979e-05	1	0.0123893
9739	SETD1A	16	30968615	30995985	17	3	23194	3.7502	8.8355e-05	1	0.0126535
91614	DEPDC7	11	33037410	33055128	48	3	23248	3.7522	8.7654e-05	1	0.0126535
10278	EFS	14	23825609	23834842	13	2	23118	3.7473	8.9368e-05	1	0.0126863
56970	ATXN7L3	17	42269173	42275747	1	1	23243	3.72	9.962e-05	1	0.0140187
78995	HROB	17	42219274	42239844	20	3	23284	3.7127	0.00010254	1	0.0143052
389941	C1QL3	10	16555742	16564004	14	3	23016	3.709	0.00010405	1	0.0143918
5571	PRKAG1	12	49396055	49413012	8	1	23186	3.7063	0.00010517	1	0.0144234
2555	GABRA2	4	46246470	46392056	182	4	23249	3.7007	0.00010752	1	0.0146102
79713	IGFLR1	19	36229957	36234075	3	2	23161	3.6983	0.00010853	1	0.0146102
285190	RGPD4	2	108443388	108509000	3	1	23235	3.6966	0.00010924	1	0.0146102
23031	MAST3	19	18208585	18262502	91	6	23050	3.6945	0.00011016	1	0.0146125
2686	GGT7	20	33432523	33460661	31	4	23263	3.6711	0.00012077	1	0.0157615
4605	MYBL2	20	42295659	42345136	89	6	23216	3.6724	0.00012016	1	0.0157615
112755	STX1B	16	31000577	31021829	19	3	23137	3.6602	0.000126	1	0.0163125
2186	BPTF	17	65821644	65980494	136	3	23278	3.6526	0.0001298	1	0.0166711
84700	MYO18B	22	26138117	26453345	764	89	23201	3.647	0.00013268	1	0.0169068
346007	EYS	6	64429876	66417118	4264	142	23263	3.6386	0.00013706	1	0.0173284
29943	PADI1	1	17531621	17572501	42	6	23164	3.6217	0.00014631	1	0.0183545
10827	FAM114A2	5	153369723	153418497	74	4	23282	3.6091	0.00015361	1	0.0189761
122622	ADSS1	14	105190534	105213662	9	1	23008	3.611	0.00015251	1	0.0189761
56623	INPP5E	9	139323067	139334305	26	4	23098	3.6066	0.00015511	1	0.0190162
8085	KMT2D	12	49412758	49453935	12	1	23220	3.604	0.00015665	1	0.0190606
2565	GABRG1	4	46037786	46126082	210	13	23303	3.6021	0.00015785	1	0.0190633
89872	AQP10	1	154293592	154297801	9	3	23241	3.5957	0.00016177	1	0.019392
746	TMEM258	11	61556602	61560085	3	1	23309	3.5872	0.00016715	1	0.0198896
10572	SIVA1	14	105219470	105225996	4	1	22870	3.584	0.00016916	1	0.0199819
101927546	ANO7L1	1	16551343	16553528	7	1	23208	3.5775	0.00017346	1	0.0203413
28972	SPCS1	3	52739792	52742198	2	1	23349	3.5708	0.00017795	1	0.0205698
79813	EHMT1	9	140513444	140730579	135	7	23208	3.5722	0.00017702	1	0.0205698
9761	MLEC	12	121124949	121139667	32	7	23319	3.5676	0.00018016	1	0.0206775
2521	FUS	16	31191431	31206192	3	1	23106	3.5652	0.0001818	1	0.0207188
9779	TBC1D5	3	17198654	17784240	992	17	23302	3.5537	0.00018989	1	0.0213402
124056	NOXO1	16	2028918	2031704	1	1	22998	3.554	0.0001897	1	0.0213402
4238	MFAP3	5	153418519	153437014	34	3	23293	3.5431	0.00019769	1	0.0220636
745	MYRF	11	61520121	61555990	24	4	23121	3.538	0.00020161	1	0.0221949
27237	ARHGEF16	1	3371147	3397677	52	5	23167	3.5392	0.00020066	1	0.0221949
114881	OSBPL7	17	45884733	45899169	42	6	23198	3.5303	0.00020754	1	0.0226934
58476	TP53INP2	20	33292147	33301240	5	1	23239	3.5225	0.00021374	1	0.0232145
1832	DSP	6	7541808	7586946	78	12	23174	3.5191	0.0002165	1	0.0233575
4342	MOS	8	57025501	57026541	2	1	23137	3.5157	0.00021928	1	0.0235007
5651	TMPRSS15	21	19641433	19775970	191	30	23176	3.5085	0.00022531	1	0.0239881
9757	KMT2B	19	36208921	36229781	26	6	23269	3.4979	0.00023447	1	0.0248002
130888	FBXO36	2	230787023	230877825	80	8	23163	3.4948	0.00023723	1	0.0249292
5098	PCDHGC3	5	140855569	140892546	63	12	23247	3.4872	0.00024401	1	0.0250602
5894	RAF1	3	12625100	12705700	162	11	23308	3.4856	0.00024548	1	0.0250602
55521	TRIM36	5	114460459	114516243	65	4	23163	3.4867	0.0002445	1	0.0250602
55705	IPO9	1	201798288	201853422	68	10	23276	3.4848	0.00024622	1	0.0250602
80270	HSD3B7	16	30995949	31000473	7	2	23215	3.4856	0.0002455	1	0.0250602
79991	STN1	10	105637316	105678045	84	7	23314	3.4789	0.00025176	1	0.0254639
79843	FAM124B	2	225243415	225266711	44	7	23281	3.4764	0.00025414	1	0.025545
10780	ZNF234	19	44645710	44664462	21	3	23274	3.4736	0.00025678	1	0.0256511
4664	NAB1	2	191513621	191557492	62	7	23237	3.4578	0.00027226	1	0.0269808
4778	NFE2	12	54685891	54718869	10	2	23142	3.4563	0.00027387	1	0.0269808
27327	TNRC6A	16	24741028	24837548	103	7	23267	3.4534	0.00027676	1	0.0269808
130827	TMEM182	2	103378490	103450948	98	6	23293	3.4535	0.00027666	1	0.0269808
80318	GKAP1	9	86354336	86444431	125	5	23262	3.4476	0.00028284	1	0.0272452
80320	SP6	17	45922280	45933240	25	5	23218	3.4488	0.00028152	1	0.0272452
10580	SORBS1	10	97071530	97321171	685	78	23229	3.4413	0.00028951	1	0.0277227
4857	NOVA1	14	26915089	27067239	163	5	23288	3.4357	0.00029557	1	0.0281365
7916	PRRC2A	6	31588450	31605554	43	11	23199	3.4298	0.000302	1	0.0284143
25893	TRIM58	1	247803007	248043440	639	35	23238	3.4309	0.00030083	1	0.0284143
92104	IFT70A	2	178479026	178483694	21	4	23226	3.4282	0.00030378	1	0.0284166
22989	MYH15	3	108099216	108248169	265	28	23267	3.4214	0.00031152	1	0.0289731
22920	KIFAP3	1	169890461	170043882	350	11	23301	3.4017	0.0003348	1	0.0309604
22907	DHX30	3	47844399	47891686	24	2	23238	3.3989	0.00033827	1	0.0311014
124995	MRPL10	17	45900638	45908907	25	4	23276	3.3967	0.00034102	1	0.0311014
266743	NPAS4	11	66188475	66194177	3	1	23022	3.3958	0.00034209	1	0.0311014
100885850	PTGES3L-AARSD1	17	41102543	41132545	19	3	23254	3.3923	0.00034652	1	0.0313281
8153	RND2	17	41177258	41184058	9	1	23225	3.386	0.00035464	1	0.0316075
23054	NCOA6	20	33302578	33413433	119	7	23300	3.3853	0.00035547	1	0.0316075
138429	PIP5KL1	9	130683808	130693076	2	1	23027	3.3872	0.00035311	1	0.0316075
144245	ALG10B	12	38710557	38723528	29	4	23247	3.3825	0.00035921	1	0.0317655
343990	CRACDL	2	99410309	99552684	285	18	23211	3.3802	0.00036213	1	0.0318497
6125	RPL5	1	93297594	93307481	7	2	23330	3.3778	0.00036529	1	0.031954
2899	GRIK3	1	37261128	37499844	255	23	23176	3.3683	0.00037816	1	0.032726
22936	ELL2	5	95220802	95297775	134	5	23309	3.3692	0.00037692	1	0.032726
672	BRCA1	17	41196312	41277500	108	2	23286	3.3621	0.0003868	1	0.0331991
3699	ITIH3	3	52828784	52843025	13	3	23153	3.3614	0.00038773	1	0.0331991
4077	NBR1	17	41322498	41363707	58	1	23282	3.3594	0.00039056	1	0.0332654
5019	OXCT1	5	41730167	41870791	112	5	23299	3.3496	0.00040467	1	0.0341687
5198	PFAS	17	8152596	8173809	37	7	23201	3.3474	0.00040791	1	0.0341687
80775	TMEM177	2	120436743	120439694	7	2	23219	3.3481	0.00040687	1	0.0341687
149345	SHISA4	1	201857797	201861715	6	2	23140	3.3462	0.00040961	1	0.0341687
4752	NEK3	13	52706779	52733996	59	8	23201	3.3345	0.00042729	1	0.0352798
64943	NT5DC2	3	52558385	52569093	20	3	23161	3.3359	0.00042513	1	0.0352798
2980	GUCA2A	1	42628362	42630395	2	1	23136	3.3286	0.00043639	1	0.0358482
643338	C15orf62	15	41062159	41064647	2	1	23167	3.3239	0.00044379	1	0.036272
8030	CCDC6	10	61548505	61666414	303	21	23287	3.3201	0.00044991	1	0.0364045
146923	RUNDC1	17	41132527	41145713	7	2	23320	3.3211	0.00044839	1	0.0364045
3752	KCND3	1	112318444	112532147	401	60	23207	3.3134	0.00046086	1	0.037105
3034	HAL	12	96366440	96390143	89	13	23240	3.3107	0.00046525	1	0.037273
10607	TBL3	16	2022064	2028751	2	1	22859	3.3068	0.00047178	1	0.0374256
400954	EML6	2	54952149	55199157	667	76	23234	3.3081	0.00046958	1	0.0374256
196477	CCER1	12	91345992	91348953	2	1	23228	3.3049	0.00047511	1	0.0375059
23166	STAB1	3	52529354	52558512	22	4	23050	3.2965	0.00048947	1	0.0384519
783	CACNB2	10	18429373	18830688	1124	106	23203	3.2896	0.00050163	1	0.0384734
10066	SCAMP2	15	75137197	75165670	19	4	23266	3.2947	0.00049264	1	0.0384734
80755	AARSD1	17	41102543	41116515	9	2	23191	3.2922	0.000497	1	0.0384734
440957	UQCC5	3	52570002	52574586	10	2	23095	3.2925	0.00049659	1	0.0384734
100885848	PTGES3L	17	41120105	41132545	8	2	23304	3.29	0.00050102	1	0.0384734
113277	TMEM106A	17	41363865	41372061	6	1	23269	3.2859	0.00050831	1	0.0388018
9863	MAGI2	7	77646374	79083121	3520	297	23237	3.2807	0.0005178	1	0.0393406
25802	LMOD1	1	201865584	201915716	70	10	23224	3.2774	0.00052379	1	0.0396098
10666	CD226	18	67530192	67624412	80	9	23180	3.2713	0.00053534	1	0.0402949
1723	DHODH	16	72042643	72059316	42	7	23278	3.2618	0.00055361	1	0.0410966
5775	PTPN4	2	120517207	120742496	264	11	23284	3.2622	0.00055269	1	0.0410966
199953	TMEM201	1	9648932	9674935	19	2	23209	3.2636	0.00055011	1	0.0410966
635	BHMT	5	78407604	78428113	39	7	23228	3.2534	0.00057016	1	0.042132
406	BMAL1	11	13299325	13408813	144	15	23204	3.2468	0.00058347	1	0.0429195
29082	CHMP4A	14	24678787	24683036	1	1	23239	3.2387	0.0006004	1	0.043965
84148	KAT8	16	31128985	31142714	18	3	23290	3.2369	0.0006041	1	0.0440367
55957	LIN37	19	36239262	36245420	8	3	23265	3.2301	0.00061866	1	0.0448363
80142	PTGES2	9	130882972	130890741	2	1	23131	3.2292	0.00062061	1	0.0448363
10749	KIF1C	17	4901243	4931694	57	9	23281	3.2253	0.00062923	1	0.045257
5936	RBM4	11	66406088	66435856	14	4	23291	3.2203	0.00064022	1	0.0456418
101927764	LOC101927764	2	120480782	120517323	39	6	23176	3.2214	0.00063778	1	0.0456418
29889	GNL2	1	38032413	38061586	46	6	23292	3.2146	0.0006532	1	0.0463629
8729	GBF1	10	104005255	104142656	152	15	23225	3.2098	0.00066406	1	0.0469279
5468	PPARG	3	12329349	12475855	248	16	23282	3.2084	0.00066732	1	0.0469532
10493	VAT1	17	41166622	41174459	5	1	23077	3.2058	0.00067346	1	0.0471801
83449	PMFBP1	16	72152996	72206349	109	13	23229	3.2045	0.00067639	1	0.0471811
9611	NCOR1	17	15933408	16118874	217	7	23290	3.2028	0.00068053	1	0.0472662
3250	HPR	16	72097125	72111145	29	6	23187	3.192	0.00070635	1	0.0488498
51227	PIGP	21	38437664	38445458	22	4	23233	3.1903	0.00071068	1	0.0489402
8717	TRADD	16	67188088	67193812	2	1	23277	3.1869	0.00071895	1	0.0492999

## Sheet: All_H-MAGMA_Fetal
GENE	GENE NAME	CHR	START	STOP	NSNPS	NPARAM	N	ZSTAT	P	Bonferroni	FDR
ENSG00000236107	AC010127.1	2	166813909	167158294	59	11	64688	6.2286	2.3525e-10	1.1192254e-05	1.1192254e-05
ENSG00000251738		2	58289716	58289800	56	9	64499	5.5818	1.1904e-08	0.000566345	0.000283172
ENSG00000120049	KCNIP2	10	103585731	103603677	46	9	64483	5.2466	7.7464e-08	0.00368543	0.00109809
ENSG00000144285	SCN1A	2	166845670	167005724	48	11	64128	5.2142	9.2323e-08	0.00439236	0.00109809
ENSG00000233723	LINC01122	2	58654934	59290901	157	39	64439	4.9872	3.0631e-07	0.014573	0.0029146
ENSG00000231043	AC007238.1	2	58687427	58689167	15	5	64618	4.9463	3.7811e-07	0.017989	0.00299816
ENSG00000178966	RMI1	9	86595713	86618989	9	2	64936	4.8624	5.7994e-07	0.0275912	0.0039416
ENSG00000028116	VRK2	2	58134786	58387055	51	15	63992	4.6802	1.4328e-06	0.0681669	0.00852086
ENSG00000140511	HAPLN3	15	89420519	89438857	38	5	64539	4.5842	2.2789e-06	0.108421	0.0120468
ENSG00000172680	MOS	8	57025501	57026541	5	2	63949	4.5165	3.1441e-06	0.149584	0.0149584
ENSG00000189367	KIAA0408	6	127764392	127780536	9	3	64838	4.4708	3.8965e-06	0.18538	0.0168527
ENSG00000197506	SLC28A3	9	86890372	86955598	83	11	64851	4.3991	5.4361e-06	0.258628	0.0209382
ENSG00000120029	C10orf76	10	103605356	103815950	138	19	64749	4.3747	6.0789e-06	0.28921	0.0209382
ENSG00000181690	PLAG1	8	57073463	57123859	1	1	64672	4.345	6.965e-06	0.331367	0.0209382
ENSG00000136531	SCN2A	2	166095912	166248820	112	24	64758	4.3352	7.2798e-06	0.346344	0.0209382
ENSG00000275936	AC004263.1	12	120662547	120663224	1	1	64674	4.3342	7.316e-06	0.348066	0.0209382
ENSG00000107819	SFXN3	10	102790991	102801001	4	2	63882	4.3292	7.4817e-06	0.355949	0.0209382
ENSG00000196544	BORCS6	17	8091651	8094225	8	2	64368	4.2879	9.0166e-06	0.428974	0.023475
ENSG00000266704	MIR4498	12	120593238	120593303	1	1	65083	4.2793	9.375e-06	0.446025	0.023475
ENSG00000123843	C4BPB	1	207262187	207273338	11	3	64591	4.2363	1.1362e-05	0.540559	0.0261394
ENSG00000224490	TTC21B-AS1	2	166790367	166806401	8	2	64943	4.2241	1.1996e-05	0.570722	0.0261394
ENSG00000089154	GCN1	12	120565007	120632513	57	4	64478	4.2173	1.2363e-05	0.588182	0.0261394
ENSG00000233426	EIF3FP3	2	58478575	58479660	3	2	64899	4.2026	1.3195e-05	0.627765	0.0261394
ENSG00000231160	KLF3-AS1	4	38614322	38666504	249	34	64588	4.2008	1.3301e-05	0.632808	0.0261394
ENSG00000231689	LINC01090	2	188577543	189249040	38	11	64206	4.1916	1.3848e-05	0.658832	0.0261394
ENSG00000248578	NPM1P21	8	57013758	57014826	3	1	64238	4.1846	1.4285e-05	0.679623	0.0261394
ENSG00000281120	AC006355.2	7	78769145	78806526	220	33	64302	4.1408	1.7302e-05	0.82316	0.0304874
ENSG00000183091	NEB	2	152341850	152591001	591	76	64413	4.1092	1.9854e-05	0.944574	0.0337348
ENSG00000243549	RN7SL705P	18	60317543	60317834	2	1	63498	4.085	2.2039e-05	1	0.0361561
ENSG00000235485	AL021877.1	22	34985077	34987270	13	4	63615	4.0708	2.3422e-05	1	0.0371442
ENSG00000089157	RPLP0	12	120634489	120639014	3	1	64391	4.0369	2.7078e-05	1	0.0415569
ENSG00000262429	AC004771.4	17	4871290	4872117	3	1	64920	4.0196	2.9154e-05	1	0.0423744
ENSG00000238650	SNORD54	8	56986394	56986460	13	2	63887	4.0176	2.9392e-05	1	0.0423744
ENSG00000185352	HS6ST3	13	96743093	97491816	285	22	64248	3.9741	3.5327e-05	1	0.0480557
ENSG00000162896	PIGR	1	207101863	207119811	20	5	63949	3.9676	3.6301e-05	1	0.0480557
ENSG00000253500	AF121898.1	8	88553063	88767946	131	20	64703	3.9672	3.6363e-05	1	0.0480557
ENSG00000089159	PXN	12	120648242	120703574	67	7	64457	3.9482	3.9376e-05	1	0.0492963
ENSG00000108788	MLX	17	40719086	40725257	1	1	64997	3.9373	4.121e-05	1	0.0492963
ENSG00000049247	UTS2	1	7903143	7913572	38	10	64259	3.932	4.2118e-05	1	0.0492963
ENSG00000107833	NPM3	10	103541082	103543170	2	1	63583	3.931	4.2288e-05	1	0.0492963
ENSG00000230715	AC018638.2	7	128292895	128293297	5	2	64459	3.9237	4.3602e-05	1	0.0492963
ENSG00000220694	AL096711.1	6	127756781	127757334	4	1	64959	3.9227	4.3786e-05	1	0.0492963
ENSG00000234267	TULP3P1	13	97599891	97601181	62	10	64056	3.9161	4.4991e-05	1	0.0492963
ENSG00000252154		13	97618195	97618268	30	6	63920	3.9129	4.5591e-05	1	0.0492963
ENSG00000253621	RPSAP74	8	90255630	90256022	59	3	64683	3.9022	4.7663e-05	1	0.0498565
ENSG00000096696	DSP	6	7541808	7586950	10	4	64649	3.8995	4.8205e-05	1	0.0498565
ENSG00000213658	LAT	16	28996147	29002104	2	1	63320	3.894	4.9311e-05	1	0.0499153

## Sheet: All_H-MAGMA_Adult
GENE	GENE NAME	CHR	START	STOP	NSNPS	NPARAM	N	ZSTAT	P	Bonferroni	FDR
ENSG00000236107	AC010127.1	2	166813909	167158294	112	24	64757	5.9957	1.0129e-09	4.83802e-05	4.83802e-05
ENSG00000251738		2	58289716	58289800	15	2	65011	5.5163	1.7306e-08	0.0008266	0.0004133
ENSG00000144285	SCN1A	2	166845670	167005724	111	16	64394	5.1433	1.3495e-07	0.00644575	0.00214858
ENSG00000136531	SCN2A	2	166095912	166248820	108	23	64782	4.965	3.4354e-07	0.0164088	0.00339268
ENSG00000101158	NELFCD	20	57556263	57570188	12	4	63653	4.9451	3.8052e-07	0.0181752	0.00339268
ENSG00000165119	HNRNPK	9	86582998	86595519	13	2	64886	4.923	4.2618e-07	0.0203561	0.00339268
ENSG00000232759	AC002480.2	7	22602956	22613615	52	14	63925	4.8688	5.6129e-07	0.0268095	0.00346253
ENSG00000178966	RMI1	9	86595713	86618989	9	2	64936	4.8624	5.7994e-07	0.0277002	0.00346253
ENSG00000028116	VRK2	2	58134786	58387055	123	21	64361	4.7183	1.1894e-06	0.0568105	0.00631228
ENSG00000251635	LINC02278	4	38565624	38572292	80	14	64773	4.6075	2.0378e-06	0.0973335	0.00973335
ENSG00000008988	RPS20	8	56979854	56987140	36	8	64091	4.5853	2.2668e-06	0.108271	0.00984286
ENSG00000172680	MOS	8	57025501	57026541	5	2	63949	4.5165	3.1441e-06	0.150175	0.0125146
ENSG00000271615	ACTG1P22	2	57982563	57993187	16	6	64271	4.4632	4.0378e-06	0.192861	0.0140812
ENSG00000105877	DNAH11	7	21582833	21941457	163	45	64190	4.4547	4.2011e-06	0.200661	0.0140812
ENSG00000162889	MAPKAPK2	1	206858289	206907628	6	3	64061	4.4437	4.4221e-06	0.211217	0.0140812
ENSG00000055950	MRPL43	10	102737578	102747272	38	10	64922	4.4209	4.9142e-06	0.234722	0.0146701
ENSG00000222472	RN7SKP7	13	97601503	97601787	43	6	64445	4.3551	6.6496e-06	0.317611	0.0174721
ENSG00000181690	PLAG1	8	57073463	57123859	1	1	64672	4.345	6.965e-06	0.332676	0.0174721
ENSG00000178999	AURKB	17	8108051	8113916	18	6	64177	4.3391	7.1542e-06	0.341713	0.0174721
ENSG00000275936	AC004263.1	12	120662547	120663224	1	1	64674	4.3342	7.316e-06	0.349441	0.0174721
ENSG00000198408	MGEA5	10	103544200	103578222	49	11	64485	4.2982	8.611e-06	0.411296	0.0195855
ENSG00000266704	MIR4498	12	120593238	120593303	1	1	65083	4.2793	9.375e-06	0.447788	0.0200671
ENSG00000260123	AC013565.1	15	89584454	89626050	78	10	64599	4.2725	9.663e-06	0.461544	0.0200671
ENSG00000080345	RIF1	2	152266397	152338686	190	24	64188	4.2423	1.1062e-05	0.528365	0.0220152
ENSG00000224490	TTC21B-AS1	2	166790367	166806401	8	2	64943	4.2241	1.1996e-05	0.572977	0.0226456
ENSG00000162892	IL24	1	207070788	207077484	28	2	64605	4.218	1.2327e-05	0.588787	0.0226456
ENSG00000233426	EIF3FP3	2	58478575	58479660	3	2	64899	4.2026	1.3195e-05	0.630246	0.0233424
ENSG00000089154	GCN1	12	120565007	120632513	73	21	64630	4.186	1.4195e-05	0.67801	0.0242146
ENSG00000171634	BPTF	17	65821780	65980494	54	6	64820	4.1315	1.8019e-05	0.86066	0.0296779
ENSG00000243549	RN7SL705P	18	60317543	60317834	2	1	63498	4.085	2.2039e-05	1	0.0346243
ENSG00000120049	KCNIP2	10	103585731	103603677	29	7	64647	4.0805	2.2472e-05	1	0.0346243
ENSG00000235485	AL021877.1	22	34985077	34987270	13	4	63615	4.0708	2.3422e-05	1	0.0349603
ENSG00000089157	RPLP0	12	120634489	120639014	3	1	64391	4.0369	2.7078e-05	1	0.0387183
ENSG00000166171	DPCD	10	103348045	103369425	35	9	64182	4.0328	2.7561e-05	1	0.0387183
ENSG00000262429	AC004771.4	17	4871290	4872117	3	1	64920	4.0196	2.9154e-05	1	0.0389967
ENSG00000238650	SNORD54	8	56986394	56986460	13	2	63887	4.0176	2.9392e-05	1	0.0389967
ENSG00000228817	BACH1-IT2	21	30742818	30746029	29	6	64678	4.0066	3.0803e-05	1	0.0397642
ENSG00000178921	PFAS	17	8152604	8173803	35	10	63903	3.9919	3.2768e-05	1	0.0411876

## Sheet: All_ME-MAGMA
GENE	GENE NAME	CHR	START	STOP	NSNPS	NPARAM	N	ZSTAT	P	Bonferroni	FDR
ENSG00000266704	MIR4498	12	120593238	120593303	38	3	64818	4.2252	1.1936e-05	0.0418357	0.0404523
ENSG00000117335	CD46	1	207925402	207968858	92	6	64881	4.1667	1.545e-05	0.153202	0.0404523
ENSG00000123607	TTC21B	2	166713985	166810353	62	4	64994	4.1513	1.6529e-05	0.163902	0.0404523
ENSG00000170890	PLA2G1B	12	120759914	120765592	57	4	64856	4.1115	1.9657e-05	0.194919	0.0404523
ENSG00000139675	HNRNPA1L2	13	53191605	53217919	108	6	64894	4.0935	2.125e-05	0.210715	0.0404523
ENSG00000186665	C17orf58	17	65987217	65989765	95	1	65016	4.051	2.5499e-05	0.252848	0.0404523
ENSG00000005100	DHX33	17	5344232	5372380	6	1	64985	4.0237	2.8646e-05	0.284054	0.0404523
ENSG00000102780	DGKH	13	42614176	42830714	36	4	65007	3.9929	3.2636e-05	0.323619	0.0404523
ENSG00000183091	NEB	2	152341850	152591001	121	7	64885	3.925	4.3369e-05	0.430047	0.047783

## Sheet: All_E-MAGMA
GENE	GENE NAME	CHR	START	STOP	NSNPS	NPARAM	N	ZSTAT	P	Bonferroni	FDR
4179	CD46	1	207925383	207968861	120	6	64719	4.1888	1.4022e-05	0.0351111	0.0291841
144983	HNRNPA1L2	13	53173750	53217931	64	3	64782	4.072	2.331e-05	0.0583682	0.0291841
10360	NPM3	10	103541082	103543170	30	1	64649	3.906	4.6924e-05	0.117498	0.0293744
84056	KATNAL1	13	30776767	30881624	20	1	64607	3.9296	4.2545e-05	0.106533	0.0293744
316	AOX1	2	201450731	201536218	2	1	64931	3.4468	0.00028366	0.710285	0.0443928
5636	PRPSAP2	17	18759612	18834600	173	6	64759	3.5348	0.00020404	0.510916	0.0443928
7917	BAG6	6	31606805	31620953	21	3	64972	3.5158	0.00021921	0.548902	0.0443928
8858	PROZ	13	113812968	113826698	120	2	64620	3.4559	0.00027426	0.686747	0.0443928
9341	VAMP3	1	7831329	7841492	32	2	64799	3.7089	0.00010408	0.260616	0.0443928
9552	SPAG7	17	4862521	4871132	39	2	64877	3.6749	0.00011898	0.297926	0.0443928
51028	VPS36	13	52986737	53024798	18	1	64782	3.5591	0.00018605	0.465869	0.0443928
51030	TVP23B	17	18684458	18710027	147	4	64721	3.6318	0.00014072	0.352363	0.0443928
55346	TCP11L1	11	33060963	33095109	163	2	64896	3.476	0.00025447	0.637193	0.0443928
55690	PACS1	11	65837747	66012218	7	1	64877	3.5561	0.00018821	0.471278	0.0443928
56623	INPP5E	9	139323067	139334305	123	5	64637	3.519	0.00021662	0.542416	0.0443928
147166	TRIM16L	17	18601311	18639431	93	3	64830	3.4594	0.0002707	0.677833	0.0443928

## Sheet: All_MAGMA
GENE	GENE NAME	CHR	START	STOP	NSNPS	NPARAM	N	ZSTAT	P	Bonferroni	FDR
6323	SCN1A	2	166845670	167005642	419	28	64520	6.2487	2.0699e-10	3.3491e-06	3.35e-06
30819	KCNIP2	10	103585731	103603769	19	5	64798	5.1228	1.5053e-07	0.00243558	0.000811858
84267	QNG1	9	86553226	86571665	19	4	64724	5.1646	1.2049e-07	0.00194953	0.000811858
7444	VRK2	2	58273777	58387055	119	13	64757	5.0224	2.5517e-07	0.00412865	0.00103216
3190	HNRNPK	9	86582998	86595692	14	3	64868	4.7691	9.2505e-07	0.0149673	0.00299346
80010	RMI1	9	86595321	86618989	26	3	64752	4.6786	1.4441e-06	0.0233655	0.00389426
4342	MOS	8	57025501	57026541	2	1	63470	4.3244	7.6473e-06	0.123733	0.0129257
9863	MAGI2	7	77646374	79083121	3664	305	64393	4.3196	7.8143e-06	0.126435	0.0129257
79591	ARMH3	10	103605356	103815932	187	17	64697	4.3289	7.4931e-06	0.121238	0.0129257
79809	TTC21B	2	166729872	166810348	105	8	64766	4.3148	7.9887e-06	0.129257	0.0129257
10985	GCN1	12	120565014	120632513	54	3	64628	4.214	1.2546e-05	0.202994	0.018454
2253	FGF8	10	103529887	103540126	1	1	64734	4.1613	1.582e-05	0.255968	0.0213306
101929530	FANCD2P2	3	11912358	11943081	57	5	64455	4.1088	1.9887e-05	0.321772	0.0247517
2186	BPTF	17	65821644	65980494	136	3	64759	4.0233	2.8688e-05	0.464172	0.0257873
6175	RPLP0	12	120634502	120639014	3	1	64391	4.0369	2.7078e-05	0.438122	0.0257873
6695	SPOCK1	5	136310987	136835018	1092	74	64094	4.0246	2.8536e-05	0.461712	0.0257873
6945	MLX	17	40719078	40725221	3	1	64682	4.0478	2.585e-05	0.418253	0.0257873
8863	PER3	1	7844413	7905241	165	19	64330	4.0292	2.7985e-05	0.452797	0.0257873
5324	PLAG1	8	57073463	57123859	33	1	64587	3.9894	3.3115e-05	0.535801	0.0282
5198	PFAS	17	8152596	8173809	39	8	63735	3.9693	3.6036e-05	0.583062	0.0289853
5829	PXN	12	120648242	120703574	42	3	64687	3.9591	3.762e-05	0.608692	0.0289853
22899	ARHGEF15	17	8213556	8225834	18	5	63953	3.9036	4.7387e-05	0.766722	0.0340779
101927250		16	50134389	50140563	11	2	64666	3.8983	4.8442e-05	0.783792	0.0340779
10724	OGA	10	103544200	103578930	34	6	64771	3.8398	6.1567e-05	0.996154	0.0405717
56911	MAP3K7CL	21	30449659	30548210	261	17	64638	3.8354	6.2688e-05	1	0.0405717
10360	NPM3	10	103541082	103543170	3	1	64055	3.796	7.3529e-05	1	0.044812
23261	CAMTA1	1	6845384	7829766	1497	167	64301	3.7918	7.4779e-05	1	0.044812
55120	FANCL	2	58386378	58468515	132	14	64303	3.7722	8.0911e-05	1	0.046755
11068	CYB561D2	3	50388265	50391500	2	1	63136	3.7575	8.5822e-05	1	0.0478828

[truncated: 3 more sheets: Focal_E-MAGMA, Focal_MAGMA, Focal_ME-MAGMA]
